# Supplementary material for: Crystal structure of ethyl 4-[(1H-pyrazol-1-yl)meth­yl]benzoate
Source: Acta Crystallogr Sect E Struct Rep Online. 2014 Nov 26;70(Pt 12):o1287. doi: 10.1107/S1600536814025100 (PMC4257449; doi:10.1107/S1600536814025100)
Supplement: Supplementary file 1 [file e-70-o1287-sup1.cif]

##############################################################################
#                                                                            #
# This CIF contains the data in a paper accepted for publication in          #
# Acta Crystallographica Section E. It conforms to the requirements of       #
# Notes for Authors for Acta Crystallographica Section E, and has been       #
# peer reviewed under the auspices of the IUCr Commission on Journals.       #
#                                                                            #
# Full details of the Crystallographic Information File format               #
# are given in the paper "The Crystallographic Information File (CIF):       #
# a New Standard Archive File for Crystallography" by S. R. Hall, F. H.      #
# Allen and I. D. Brown [Acta Cryst. (1991), A47, 655-685].                  #
#                                                                            #
# The current version of the core CIF dictionary is obtainable from          #
# ftp://ftp.iucr.org/pub/cif_core.dic.                                       #
#                                                                            #
# Software is freely available for graphical display of the structure(s)     #
# in this CIF. For information consult the CIF software page                 #
# http://www.iucr.org/resources/cif/software.                                #
#                                                                            #
# This file may be used for bona fide research purposes within the           #
# scientific community so long as proper attribution is given to the journal # 
# article from which it was obtained.                                        #
#                                                                            #
##############################################################################
data_I
_database_code_depnum_ccdc_archive 'CCDC 1034364'
_audit_creation_method     SHELXL-97
_chemical_name_systematic
;
Ethyl 4-[(1<i>H</i>-pyrazol-1-yl)methyl]benzoate
;
_chemical_name_common     ?
_chemical_formula_moiety     'C13 H14 N2 O2'
_chemical_formula_sum     'C13 H14 N2 O2'
_chemical_formula_iupac     'C13 H14 N2 O2'
_chemical_formula_weight     230.26
_chemical_melting_point     ?
_symmetry_cell_setting     triclinic
_symmetry_space_group_name_H-M     'P -1'
_symmetry_space_group_name_hall     '-P 1'
loop_
    _symmetry_equiv_pos_as_xyz
    'x, y, z'
    '-x, -y, -z'
_cell_length_a     8.1338(12)
_cell_length_b     8.1961(9)
_cell_length_c     10.7933(11)
_cell_angle_alpha     74.013(9)
_cell_angle_beta     83.308(10)
_cell_angle_gamma     64.734(13)
_cell_volume     625.54(13)
_cell_formula_units_Z     2
_cell_measurement_reflns_used     1485
_cell_measurement_theta_min     4.25
_cell_measurement_theta_max     28.17
_cell_measurement_temperature     293(2)
_cell_special_details     ?
_exptl_crystal_description     block
_exptl_crystal_colour     colourless
_exptl_crystal_size_max     0.22
_exptl_crystal_size_mid     0.20
_exptl_crystal_size_min     0.18
_exptl_crystal_density_diffrn     1.222
_exptl_crystal_density_meas     ?
_exptl_crystal_density_method     'not measured'
_exptl_crystal_F_000     244
_exptl_absorpt_coefficient_mu     0.084
_exptl_absorpt_correction_type     multi-scan
_exptl_absorpt_process_details
;
(CrysAlis RED; Agilent, 2012)
;
_exptl_absorpt_correction_T_min     0.9818
_exptl_absorpt_correction_T_max     0.9851
_exptl_special_details     ?
_diffrn_ambient_temperature     293(2)
_diffrn_radiation_type     MoK\a
_diffrn_radiation_wavelength     0.71073
_diffrn_radiation_source     'fine-focus sealed tube'
_diffrn_radiation_monochromator     graphite
_diffrn_measurement_device_type
                              'Agilent SuperNova (Single source at offset, Eos)'
_diffrn_measurement_method     'phi and omega scans'
_diffrn_detector_area_resol_mean     ?
_diffrn_reflns_number     4295
_diffrn_reflns_av_R_equivalents     0.0323
_diffrn_reflns_av_sigmaI/netI     0.0417
_diffrn_reflns_theta_min     3.02
_diffrn_reflns_theta_max     25.00
_diffrn_reflns_theta_full     25.00
_diffrn_measured_fraction_theta_max     0.998
_diffrn_measured_fraction_theta_full     0.998
_diffrn_reflns_limit_h_min     -9
_diffrn_reflns_limit_h_max     9
_diffrn_reflns_limit_k_min     -9
_diffrn_reflns_limit_k_max     9
_diffrn_reflns_limit_l_min     -12
_diffrn_reflns_limit_l_max     8
_diffrn_standards_number     0
_diffrn_standards_interval_count     0
_diffrn_standards_interval_time     0
_diffrn_standards_decay_%     0
_refine_special_details
;
Refinement of <i>F</i>^2^ against ALL reflections. The weighted <i>R</i>-factor
<i>wR</i> and goodness of fit <i>S</i> are based on <i>F</i>^2^, conventional
<i>R</i>-factors <i>R</i> are based on <i>F</i>, with <i>F</i> set to zero for
negative <i>F</i>^2^. The threshold expression of <i>F</i>^2^ >
\s(<i>F</i>^2^) is used only for calculating <i>R</i>-factors(gt) <i>etc</i>.
and is not relevant to the choice of reflections for refinement.
<i>R</i>-factors based on <i>F</i>^2^ are statistically about twice as large
as those based on <i>F</i>, and <i>R</i>- factors based on ALL data will be
even larger.
;
_reflns_number_total     2197
_reflns_number_gt     1639
_reflns_threshold_expression     I>2\s(I)
_refine_ls_structure_factor_coef     Fsqd
_refine_ls_matrix_type     full
_refine_ls_R_factor_all     0.0843
_refine_ls_R_factor_gt     0.0665
_refine_ls_wR_factor_gt     0.1895
_refine_ls_wR_factor_ref     0.2011
_refine_ls_goodness_of_fit_ref     1.145
_refine_ls_restrained_S_all     1.145
_refine_ls_number_reflns     2197
_refine_ls_number_parameters     155
_refine_ls_number_restraints     0
_refine_ls_hydrogen_treatment     constr
_refine_ls_weighting_scheme     calc
_refine_ls_weighting_details
         'calc w=1/[\s^2^(Fo^2^)+(0.0790P)^2^+0.2197P] where P=(Fo^2^+2Fc^2^)/3'
_atom_sites_solution_hydrogens     geom
_atom_sites_solution_primary     direct
_atom_sites_solution_secondary     difmap
_refine_ls_shift/su_max     0.000
_refine_ls_shift/su_mean     0.000
_refine_diff_density_max     0.183
_refine_diff_density_min     -0.230
_refine_ls_extinction_method     none
_refine_ls_extinction_coef     ?
loop_
    _atom_type_symbol
    _atom_type_description
    _atom_type_scat_dispersion_real
    _atom_type_scat_dispersion_imag
    _atom_type_scat_source
    'C' 'C' 0.0033 0.0016
                         'International Tables Vol C Tables 4.2.6.8 and 6.1.1.4'
    'H' 'H' 0.0000 0.0000
                         'International Tables Vol C Tables 4.2.6.8 and 6.1.1.4'
    'N' 'N' 0.0061 0.0033
                         'International Tables Vol C Tables 4.2.6.8 and 6.1.1.4'
    'O' 'O' 0.0106 0.0060
                         'International Tables Vol C Tables 4.2.6.8 and 6.1.1.4'
_computing_data_collection
;
<i>FRAMBO</i> (Bruker, 2004)
;
_computing_cell_refinement
;
SAINT (Bruker, 2004)
;
_computing_data_reduction
;
SAINT (Bruker, 2004)
;
_computing_structure_solution
;
SHELXTL (Sheldrick, 2008)
;
_computing_structure_refinement
;
SHELXTL (Sheldrick, 2008)
;
_computing_molecular_graphics
;
SHELXTL (Sheldrick, 2008)
;
_computing_publication_material
;
SHELXTL (Sheldrick, 2008)
;
loop_
    _atom_site_type_symbol
    _atom_site_label
    _atom_site_fract_x
    _atom_site_fract_y
    _atom_site_fract_z
    _atom_site_U_iso_or_equiv
    _atom_site_adp_type
    _atom_site_calc_flag
    _atom_site_refinement_flags
    _atom_site_occupancy
    _atom_site_symmetry_multiplicity
    _atom_site_disorder_assembly
    _atom_site_disorder_group
    C C1 -0.3321(5) 0.2354(4) 0.0922(3) 0.0772(9) Uani d . 1 1 . .
    H H1 -0.4412 0.3219 0.0516 0.093 Uiso calc R 1 1 . .
    C C2 -0.3185(4) 0.0903(5) 0.1964(3) 0.0787(9) Uani d . 1 1 . .
    H H2 -0.4119 0.0606 0.2394 0.094 Uiso calc R 1 1 . .
    C C3 -0.1386(4) -0.0001(4) 0.2228(3) 0.0718(9) Uani d . 1 1 . .
    H H3 -0.0841 -0.1068 0.2885 0.086 Uiso calc R 1 1 . .
    C C4 0.1384(4) 0.0519(4) 0.1369(3) 0.0653(8) Uani d . 1 1 . .
    H H4A 0.1766 0.0861 0.0486 0.078 Uiso calc R 1 1 . .
    H H4B 0.2091 -0.0805 0.1712 0.078 Uiso calc R 1 1 . .
    C C5 0.1753(3) 0.1603(4) 0.2163(2) 0.0543(7) Uani d . 1 1 . .
    C C6 0.2157(4) 0.0834(4) 0.3464(3) 0.0610(7) Uani d . 1 1 . .
    H H6 0.2269 -0.0374 0.3842 0.073 Uiso calc R 1 1 . .
    C C7 0.2396(4) 0.1856(4) 0.4205(2) 0.0584(7) Uani d . 1 1 . .
    H H7 0.2671 0.1326 0.5077 0.070 Uiso calc R 1 1 . .
    C C8 0.2227(3) 0.3657(3) 0.3656(2) 0.0505(6) Uani d . 1 1 . .
    C C9 0.1870(4) 0.4413(4) 0.2343(3) 0.0573(7) Uani d . 1 1 . .
    H H9 0.1784 0.5611 0.1959 0.069 Uiso calc R 1 1 . .
    C C10 0.1643(4) 0.3379(4) 0.1609(3) 0.0588(7) Uani d . 1 1 . .
    H H10 0.1413 0.3888 0.0731 0.071 Uiso calc R 1 1 . .
    C C11 0.2393(4) 0.4838(4) 0.4420(3) 0.0561(7) Uani d . 1 1 . .
    C C12 0.2906(4) 0.5017(5) 0.6500(3) 0.0726(9) Uani d . 1 1 . .
    H H12A 0.1747 0.6050 0.6552 0.087 Uiso calc R 1 1 . .
    H H12B 0.3805 0.5512 0.6164 0.087 Uiso calc R 1 1 . .
    C C13 0.3460(6) 0.3720(6) 0.7790(4) 0.1028(13) Uani d . 1 1 . .
    H H13A 0.2574 0.3219 0.8103 0.154 Uiso calc R 1 1 . .
    H H13B 0.3544 0.4378 0.8374 0.154 Uiso calc R 1 1 . .
    H H13C 0.4622 0.2722 0.7729 0.154 Uiso calc R 1 1 . .
    N N1 -0.0526(3) 0.0895(3) 0.13866(19) 0.0554(6) Uani d . 1 1 . .
    N N2 -0.1716(4) 0.2383(3) 0.0558(2) 0.0741(8) Uani d . 1 1 . .
    O O1 0.2758(3) 0.3958(3) 0.56635(18) 0.0672(6) Uani d . 1 1 . .
    O O2 0.2213(3) 0.6418(3) 0.3986(2) 0.0823(7) Uani d . 1 1 . .
loop_
    _atom_site_aniso_label
    _atom_site_aniso_U_11
    _atom_site_aniso_U_22
    _atom_site_aniso_U_33
    _atom_site_aniso_U_12
    _atom_site_aniso_U_13
    _atom_site_aniso_U_23
    C1 0.075(2) 0.072(2) 0.083(2) -0.0205(17) -0.0233(17) -0.0225(17)
    C2 0.070(2) 0.088(2) 0.079(2) -0.0365(18) 0.0043(16) -0.0178(18)
    C3 0.078(2) 0.075(2) 0.0547(17) -0.0352(17) -0.0020(14) 0.0029(15)
    C4 0.0684(18) 0.083(2) 0.0557(17) -0.0358(16) 0.0119(13) -0.0318(15)
    C5 0.0541(15) 0.0664(17) 0.0469(15) -0.0276(13) 0.0101(11) -0.0209(12)
    C6 0.0804(19) 0.0549(16) 0.0506(16) -0.0330(14) 0.0032(13) -0.0109(12)
    C7 0.0788(19) 0.0601(16) 0.0391(14) -0.0336(14) 0.0003(12) -0.0086(12)
    C8 0.0534(14) 0.0530(14) 0.0456(14) -0.0235(12) 0.0016(11) -0.0114(11)
    C9 0.0660(17) 0.0557(15) 0.0489(15) -0.0289(13) -0.0030(12) -0.0035(12)
    C10 0.0630(17) 0.0721(18) 0.0404(14) -0.0305(14) 0.0011(11) -0.0090(13)
    C11 0.0593(16) 0.0558(16) 0.0552(16) -0.0262(13) -0.0016(12) -0.0124(13)
    C12 0.079(2) 0.082(2) 0.072(2) -0.0358(17) -0.0023(15) -0.0388(17)
    C13 0.131(3) 0.105(3) 0.070(2) -0.031(2) -0.027(2) -0.039(2)
    N1 0.0692(14) 0.0607(13) 0.0401(12) -0.0296(11) -0.0015(10) -0.0136(10)
    N2 0.100(2) 0.0673(16) 0.0533(14) -0.0374(14) -0.0200(13) -0.0007(12)
    O1 0.0917(15) 0.0665(12) 0.0502(12) -0.0353(11) -0.0060(10) -0.0181(9)
    O2 0.1173(19) 0.0621(13) 0.0756(15) -0.0452(13) -0.0147(13) -0.0102(11)
_geom_special_details
;
All e.s.d.'s (except the e.s.d. in the dihedral angle between two l.s. planes)
are estimated using the full covariance matrix. The cell e.s.d.'s are taken
into account individually in the estimation of e.s.d.'s in distances, angles
and torsion angles; correlations between e.s.d.'s in cell parameters are only
used when they are defined by crystal symmetry. An approximate (isotropic)
treatment of cell e.s.d.'s is used for estimating e.s.d.'s involving l.s.
planes.
;
loop_
    _geom_bond_atom_site_label_1
    _geom_bond_atom_site_label_2
    _geom_bond_site_symmetry_2
    _geom_bond_distance
    _geom_bond_publ_flag
    C1 N2 . 1.327(4) ?
    C1 C2 . 1.367(5) ?
    C1 H1 . 0.9300 ?
    C2 C3 . 1.351(4) ?
    C2 H2 . 0.9300 ?
    C3 N1 . 1.333(4) ?
    C3 H3 . 0.9300 ?
    C4 N1 . 1.448(3) ?
    C4 C5 . 1.524(4) ?
    C4 H4A . 0.9700 ?
    C4 H4B . 0.9700 ?
    C5 C10 . 1.381(4) ?
    C5 C6 . 1.385(4) ?
    C6 C7 . 1.386(4) ?
    C6 H6 . 0.9300 ?
    C7 C8 . 1.384(4) ?
    C7 H7 . 0.9300 ?
    C8 C9 . 1.391(3) ?
    C8 C11 . 1.487(4) ?
    C9 C10 . 1.385(4) ?
    C9 H9 . 0.9300 ?
    C10 H10 . 0.9300 ?
    C11 O2 . 1.200(3) ?
    C11 O1 . 1.336(3) ?
    C12 O1 . 1.460(3) ?
    C12 C13 . 1.481(5) ?
    C12 H12A . 0.9700 ?
    C12 H12B . 0.9700 ?
    C13 H13A . 0.9600 ?
    C13 H13B . 0.9600 ?
    C13 H13C . 0.9600 ?
    N1 N2 . 1.348(3) ?
loop_
    _geom_angle_atom_site_label_1
    _geom_angle_atom_site_label_2
    _geom_angle_atom_site_label_3
    _geom_angle_site_symmetry_1
    _geom_angle_site_symmetry_3
    _geom_angle
    _geom_angle_publ_flag
    N2 C1 C2 . . 112.2(3) ?
    N2 C1 H1 . . 123.9 ?
    C2 C1 H1 . . 123.9 ?
    C3 C2 C1 . . 104.4(3) ?
    C3 C2 H2 . . 127.8 ?
    C1 C2 H2 . . 127.8 ?
    N1 C3 C2 . . 108.4(3) ?
    N1 C3 H3 . . 125.8 ?
    C2 C3 H3 . . 125.8 ?
    N1 C4 C5 . . 111.3(2) ?
    N1 C4 H4A . . 109.4 ?
    C5 C4 H4A . . 109.4 ?
    N1 C4 H4B . . 109.4 ?
    C5 C4 H4B . . 109.4 ?
    H4A C4 H4B . . 108.0 ?
    C10 C5 C6 . . 119.0(2) ?
    C10 C5 C4 . . 120.7(2) ?
    C6 C5 C4 . . 120.3(2) ?
    C5 C6 C7 . . 120.4(2) ?
    C5 C6 H6 . . 119.8 ?
    C7 C6 H6 . . 119.8 ?
    C8 C7 C6 . . 120.4(2) ?
    C8 C7 H7 . . 119.8 ?
    C6 C7 H7 . . 119.8 ?
    C7 C8 C9 . . 119.2(2) ?
    C7 C8 C11 . . 122.5(2) ?
    C9 C8 C11 . . 118.3(2) ?
    C10 C9 C8 . . 119.9(2) ?
    C10 C9 H9 . . 120.1 ?
    C8 C9 H9 . . 120.1 ?
    C5 C10 C9 . . 120.9(2) ?
    C5 C10 H10 . . 119.5 ?
    C9 C10 H10 . . 119.5 ?
    O2 C11 O1 . . 122.7(3) ?
    O2 C11 C8 . . 124.4(3) ?
    O1 C11 C8 . . 112.9(2) ?
    O1 C12 C13 . . 107.1(3) ?
    O1 C12 H12A . . 110.3 ?
    C13 C12 H12A . . 110.3 ?
    O1 C12 H12B . . 110.3 ?
    C13 C12 H12B . . 110.3 ?
    H12A C12 H12B . . 108.5 ?
    C12 C13 H13A . . 109.5 ?
    C12 C13 H13B . . 109.5 ?
    H13A C13 H13B . . 109.5 ?
    C12 C13 H13C . . 109.5 ?
    H13A C13 H13C . . 109.5 ?
    H13B C13 H13C . . 109.5 ?
    C3 N1 N2 . . 110.7(3) ?
    C3 N1 C4 . . 127.7(2) ?
    N2 N1 C4 . . 121.4(2) ?
    C1 N2 N1 . . 104.3(2) ?
    C11 O1 C12 . . 117.0(2) ?
loop_
    _geom_torsion_atom_site_label_1
    _geom_torsion_atom_site_label_2
    _geom_torsion_atom_site_label_3
    _geom_torsion_atom_site_label_4
    _geom_torsion_site_symmetry_1
    _geom_torsion_site_symmetry_2
    _geom_torsion_site_symmetry_3
    _geom_torsion_site_symmetry_4
    _geom_torsion
    _geom_torsion_publ_flag
    N2 C1 C2 C3 . . . . -0.8(4) ?
    C1 C2 C3 N1 . . . . 0.6(4) ?
    N1 C4 C5 C10 . . . . -88.7(3) ?
    N1 C4 C5 C6 . . . . 89.5(3) ?
    C10 C5 C6 C7 . . . . 1.8(4) ?
    C4 C5 C6 C7 . . . . -176.5(2) ?
    C5 C6 C7 C8 . . . . 0.2(4) ?
    C6 C7 C8 C9 . . . . -2.0(4) ?
    C6 C7 C8 C11 . . . . 177.3(2) ?
    C7 C8 C9 C10 . . . . 1.6(4) ?
    C11 C8 C9 C10 . . . . -177.7(2) ?
    C6 C5 C10 C9 . . . . -2.1(4) ?
    C4 C5 C10 C9 . . . . 176.1(2) ?
    C8 C9 C10 C5 . . . . 0.4(4) ?
    C7 C8 C11 O2 . . . . -178.2(3) ?
    C9 C8 C11 O2 . . . . 1.1(4) ?
    C7 C8 C11 O1 . . . . 1.5(4) ?
    C9 C8 C11 O1 . . . . -179.2(2) ?
    C2 C3 N1 N2 . . . . -0.3(4) ?
    C2 C3 N1 C4 . . . . 174.4(3) ?
    C5 C4 N1 C3 . . . . -89.3(4) ?
    C5 C4 N1 N2 . . . . 84.9(3) ?
    C2 C1 N2 N1 . . . . 0.6(4) ?
    C3 N1 N2 C1 . . . . -0.2(3) ?
    C4 N1 N2 C1 . . . . -175.3(2) ?
    O2 C11 O1 C12 . . . . 1.0(4) ?
    C8 C11 O1 C12 . . . . -178.7(2) ?
    C13 C12 O1 C11 . . . . -175.4(3) ?
loop_
    _geom_hbond_atom_site_label_D
    _geom_hbond_atom_site_label_H
    _geom_hbond_atom_site_label_A
    _geom_hbond_site_symmetry_A
    _geom_hbond_distance_DH
    _geom_hbond_distance_HA
    _geom_hbond_distance_DA
    _geom_hbond_angle_DHA
    C2 H2 Cg2 1_455 0.93 2.94 3.670(4) 137
    C4 H4A Cg1 2_555 0.97 3.00 3.600(3) 122
    C12 H12A Cg2 2_566 0.97 2.82 3.689(4) 150
data_New_Global_Publ_Block
_journal_date_recd_electronic     2014-11-15
_journal_date_accepted     2014-11-16
_journal_name_full     'Acta Crystallographica, Section E'
_journal_year     2014
_journal_volume     70
_journal_issue     12
_journal_page_first     o1287
_journal_page_last     o1287
_journal_paper_category     HO
_journal_paper_doi     10.1107/S1600536814025100
_journal_coeditor_code     HB7319
_publ_contact_author_name     'Chao Feng'
_publ_contact_author_address
;
School of Chemistry and Chemical Engineering, Southeast University,
Nanjing 210096, People's Republic of China
;
_publ_contact_author_email     fchg042@163.com
_publ_contact_author_fax     ?
_publ_contact_author_phone     ?
_publ_section_title
;
Crystal structure of ethyl 4-[(1<i>H</i>-pyrazol-1-yl)methyl]benzoate
;
loop_
    _publ_author_name
    _publ_author_footnote
    _publ_author_address
    'Wang, Ju-Xian' .
;
Institute of Medicinal Biotechnology, Chinese Academy of Medical Sciences and \
Peking Union Medical College, Beijing 100050, People's Republic of China
;
    'Feng, Chao' .
;
School of Chemistry and Chemical Engineering, Southeast University, Nanjing \
210096, People's Republic of China
;
