# Supplementary material for: Crystal structure of ethyl 4-[(1H-pyrazol-1-yl)meth­yl]benzoate
Source: Acta Crystallogr Sect E Struct Rep Online. 2014 Nov 26;70(Pt 12):o1287. doi: 10.1107/S1600536814025100 (PMC4257449; doi:10.1107/S1600536814025100)
Supplement: Supplementary file 2 [file e-70-o1287-Isup2.hkl]

# 
# h,k,l, Fc-squared, Fo-squared, sigma(Fo-squared) and status flag 
# 
data_I
_shelx_title ' L0 in P-1' 
_shelx_refln_list_code          4 
_shelx_F_calc_maximum       91.93 
_exptl_crystal_F_000       244.00 
_reflns_d_resolution_high  0.8410 
 
loop_ 
 _symmetry_equiv_pos_as_xyz 
 'x, y, z' 
 '-x, -y, -z' 
 
_cell_length_a     8.1338 
_cell_length_b     8.1961 
_cell_length_c    10.7933 
_cell_angle_alpha  74.013 
_cell_angle_beta   83.308 
_cell_angle_gamma  64.734 
 
_shelx_F_squared_multiplier     1.000 
 
loop_ 
 _refln_index_h 
 _refln_index_k 
 _refln_index_l 
 _refln_F_squared_calc 
 _refln_F_squared_meas 
 _refln_F_squared_sigma 
 _refln_observed_status 
   2   0   0     8450.74     7338.30    120.70 o 
   3   0   0      473.05      456.15      7.31 o 
   4   0   0       46.34       48.12      1.76 o 
   5   0   0       31.36       29.05      1.32 o 
   6   0   0       15.42       67.92      2.88 o 
   7   0   0        0.54       56.26      2.76 o 
   8   0   0        2.06       31.47      3.17 o 
  -8   1   0        0.00        0.00      0.86 o 
  -7   1   0        0.29        0.52      0.53 o 
  -6   1   0        7.59        6.61      0.88 o 
  -5   1   0        1.01        0.87      0.30 o 
  -4   1   0      311.15      307.89      8.14 o 
  -3   1   0      178.59      157.59      5.64 o 
  -2   1   0     1161.34     1062.68     13.76 o 
  -1   1   0     1696.25     1487.95     17.46 o 
   1   1   0        0.93        2.26      0.30 o 
   2   1   0      444.20      394.82     17.87 o 
   3   1   0       81.40       78.82      2.13 o 
   4   1   0       22.97       24.51      3.16 o 
   5   1   0       21.21       19.17      1.77 o 
   6   1   0        9.99       10.26      0.82 o 
   7   1   0        7.38        6.77      1.32 o 
   8   1   0        1.25        1.19      0.43 o 
   9   1   0        0.17        0.00      1.00 o 
  -7   2   0        0.15        0.53      0.56 o 
  -6   2   0        4.05        3.59      1.05 o 
  -5   2   0        5.11        5.14      0.60 o 
  -4   2   0       37.66       39.81      1.59 o 
  -3   2   0        2.15        1.27      0.33 o 
  -2   2   0       25.58       26.71      1.02 o 
  -1   2   0       19.96       20.88      0.65 o 
   0   2   0      450.36      379.36      5.34 o 
   1   2   0      662.07      595.04      7.03 o 
   2   2   0      584.30      460.63      9.49 o 
   3   2   0       25.25       22.10      0.68 o 
   4   2   0      370.32      335.28      9.36 o 
   5   2   0       16.14       13.52      2.07 o 
   6   2   0       14.98       13.69      1.81 o 
   7   2   0       22.73       20.35      2.31 o 
   8   2   0        2.62        1.31      0.58 o 
   9   2   0        0.17        0.00      1.15 o 
  -7   3   0        0.17        0.00      0.69 o 
  -6   3   0        0.37        4.19      1.29 o 
  -5   3   0        6.10        5.19      1.24 o 
  -4   3   0       65.02       66.32      3.99 o 
  -3   3   0      100.62      117.14      5.33 o 
  -2   3   0       26.66       25.63      1.54 o 
  -1   3   0      584.16      500.36     20.81 o 
   0   3   0       36.26       36.22      1.31 o 
   1   3   0      629.63      625.82      8.91 o 
   2   3   0       43.41       47.15      1.07 o 
   3   3   0       10.42       11.00      0.88 o 
   4   3   0       17.76       19.37      1.18 o 
   5   3   0       66.17       67.30      2.44 o 
   6   3   0        6.81        8.93      0.85 o 
   7   3   0        1.98        2.16      0.87 o 
   8   3   0        3.68        2.77      1.16 o 
   9   3   0        0.30        0.00      0.77 o 
  -6   4   0        0.21        1.17      0.78 o 
  -5   4   0       14.66       13.71      2.05 o 
  -4   4   0       12.16       17.87      2.11 o 
  -3   4   0        7.96        7.43      0.95 o 
  -2   4   0       19.48       19.56      1.50 o 
  -1   4   0       67.47       67.95      2.10 o 
   0   4   0      126.23      140.72      4.19 o 
   1   4   0       52.68       54.26      1.97 o 
   2   4   0       34.97       40.64      1.41 o 
   3   4   0       79.50       72.72      3.87 o 
   4   4   0       26.13       21.72      4.13 o 
   5   4   0       15.08       15.70      1.21 o 
   6   4   0       32.04       30.95      1.77 o 
   7   4   0       25.90       27.99      3.41 o 
   8   4   0        3.90        8.20      2.07 o 
   9   4   0        0.67        0.76      0.57 o 
  -5   5   0        1.23        1.35      0.75 o 
  -4   5   0        1.96        3.46      1.00 o 
  -3   5   0        4.56        4.00      0.96 o 
  -2   5   0        3.71        3.68      0.74 o 
  -1   5   0       22.38       20.13      1.16 o 
   0   5   0        4.63        5.03      0.82 o 
   1   5   0       15.36       15.62      1.26 o 
   2   5   0       74.21       66.32      7.04 o 
   3   5   0       12.34       14.27      1.30 o 
   4   5   0        0.37        0.00      0.27 o 
   5   5   0        7.25        8.99      1.09 o 
   6   5   0        1.52        1.29      0.53 o 
   7   5   0       26.51       31.80      1.97 o 
   8   5   0       10.32       16.26      2.92 o 
   9   5   0        0.14        0.00      0.68 o 
  -4   6   0        1.19        0.39      0.49 o 
  -3   6   0        4.30        4.56      1.18 o 
  -2   6   0        5.24        7.13      1.01 o 
  -1   6   0        0.24        0.63      0.51 o 
   0   6   0        0.94        3.19      0.67 o 
   1   6   0        0.63        0.72      0.36 o 
   2   6   0        2.30        1.60      0.67 o 
   3   6   0       41.51       51.38      3.83 o 
   4   6   0        7.81        8.46      1.07 o 
   5   6   0        0.68        0.95      0.39 o 
   6   6   0        0.69        4.71      1.08 o 
   7   6   0       11.86       11.51      2.41 o 
   8   6   0        5.03        6.67      1.83 o 
   9   6   0        1.74        1.75      0.95 o 
  -2   7   0       18.49       21.68      1.98 o 
  -1   7   0        6.27        8.61      1.25 o 
   0   7   0       45.88       50.67      2.88 o 
   1   7   0       20.93       23.87      1.91 o 
   2   7   0        3.57        3.11      0.63 o 
   3   7   0        2.73        1.81      0.51 o 
   4   7   0        8.24        8.04      1.36 o 
   5   7   0        1.15        1.42      0.46 o 
   6   7   0        1.10        0.57      0.42 o 
   7   7   0        0.02        4.81      0.94 o 
   8   7   0        1.30        0.56      0.76 o 
  -1   8   0        0.09        0.49      0.39 o 
   0   8   0        2.71        5.96      1.04 o 
   1   8   0        4.36        6.82      1.09 o 
   2   8   0        3.95        4.34      0.86 o 
   3   8   0        0.07        0.51      0.26 o 
   4   8   0        2.92        5.69      1.46 o 
   5   8   0        0.95        0.39      0.31 o 
   6   8   0        0.05        0.00      0.80 o 
   7   8   0        2.17        3.10      1.49 o 
   2   9   0        1.51        1.35      0.95 o 
   3   9   0        8.52       12.56      2.46 o 
   4   9   0       14.51       16.68      2.77 o 
   5   9   0        0.94        1.93      0.86 o 
   6   9   0        5.47        7.38      1.74 o 
  -5  -9   1        1.41        0.95      0.58 o 
  -4  -9   1        0.01        0.52      0.52 o 
  -3  -9   1        0.38        0.66      0.67 o 
  -7  -8   1        0.84        1.10      0.53 o 
  -6  -8   1        1.10        1.70      0.72 o 
  -5  -8   1        7.02        8.73      1.38 o 
  -4  -8   1        1.63        2.94      1.12 o 
  -3  -8   1        2.62        3.48      1.28 o 
  -2  -8   1        0.13        0.44      0.63 o 
  -1  -8   1       13.53       12.58      2.42 o 
   0  -8   1        6.92        8.01      2.07 o 
  -8  -7   1        2.41        3.74      1.49 o 
  -7  -7   1        0.28        0.00      0.35 o 
  -6  -7   1        3.12        3.95      0.89 o 
  -5  -7   1       15.90       14.61      1.68 o 
  -4  -7   1       46.85       44.66      2.93 o 
  -3  -7   1        8.32        6.66      1.19 o 
  -2  -7   1       96.12       91.79      3.86 o 
  -1  -7   1       16.79       19.76      1.65 o 
   0  -7   1        8.29        8.48      1.11 o 
   1  -7   1        7.40        6.32      1.30 o 
   2  -7   1        1.75        1.52      0.52 o 
  -9  -6   1        0.23        0.00      0.50 o 
  -8  -6   1        2.45        3.97      1.46 o 
  -7  -6   1       20.56       21.31      2.18 o 
  -6  -6   1        4.94        4.57      0.83 o 
  -5  -6   1        0.00        0.11      0.32 o 
  -4  -6   1        0.99        0.15      0.22 o 
  -3  -6   1       13.24        9.94      1.26 o 
  -2  -6   1        8.18        6.78      0.61 o 
  -1  -6   1       11.04        8.28      1.00 o 
   0  -6   1       45.88       50.28      2.55 o 
   1  -6   1       15.29       14.94      1.58 o 
   2  -6   1        6.72        7.16      1.00 o 
   3  -6   1        0.06        0.00      0.33 o 
  -9  -5   1        0.12        0.00      0.73 o 
  -8  -5   1        0.11        0.00      0.94 o 
  -7  -5   1       13.26       10.53      1.19 o 
  -6  -5   1       30.19       32.07      2.13 o 
  -5  -5   1        6.92        8.21      1.01 o 
  -4  -5   1        3.27        2.79      0.63 o 
  -3  -5   1        5.83        6.85      0.93 o 
  -2  -5   1        0.94        0.19      0.17 o 
  -1  -5   1       23.64       24.80      2.01 o 
   0  -5   1        7.19        5.56      0.72 o 
   1  -5   1       24.88       26.76      1.77 o 
   2  -5   1        2.04        1.73      0.38 o 
   3  -5   1        0.71        0.42      0.28 o 
   4  -5   1        3.37        3.40      0.95 o 
   5  -5   1        0.17        0.00      0.31 o 
  -9  -4   1        0.00        0.36      0.55 o 
  -8  -4   1        0.03        0.91      1.32 o 
  -7  -4   1        4.39        5.57      1.29 o 
  -6  -4   1        5.27        3.35      0.98 o 
  -5  -4   1        2.04        2.37      0.60 o 
  -4  -4   1      198.13      214.40      8.87 o 
  -3  -4   1      188.01      213.25      8.86 o 
  -2  -4   1      398.26      400.90     15.58 o 
  -1  -4   1      330.72      370.27     11.69 o 
   0  -4   1      139.80      142.08      3.39 o 
   1  -4   1      235.99      247.57      4.29 o 
   2  -4   1        7.24        8.45      0.54 o 
   3  -4   1       22.92       22.20      1.63 o 
   4  -4   1       19.90       26.00      2.50 o 
   5  -4   1        4.26        2.74      0.94 o 
   6  -4   1        0.10        0.00      0.38 o 
  -9  -3   1        0.30        0.84      0.73 o 
  -8  -3   1        0.60        1.77      0.90 o 
  -7  -3   1        0.54        0.13      0.20 o 
  -6  -3   1        1.12        1.10      0.31 o 
  -5  -3   1      178.69      195.84      5.34 o 
  -4  -3   1      119.85      119.36      3.62 o 
  -3  -3   1      236.34      227.76      5.14 o 
  -2  -3   1       48.86       57.73      1.80 o 
  -1  -3   1       45.73       48.71      1.78 o 
   0  -3   1      196.96      204.26      4.61 o 
   1  -3   1       72.30       69.97      1.52 o 
   2  -3   1        8.67        8.72      0.52 o 
   3  -3   1        0.00        0.11      0.31 o 
   4  -3   1       10.74       10.86      1.19 o 
   5  -3   1       16.44       14.52      2.00 o 
   6  -3   1        0.65        0.00      0.47 o 
  -9  -2   1        0.26        0.00      0.52 o 
  -8  -2   1        6.38        7.36      1.49 o 
  -7  -2   1        1.72        1.32      0.75 o 
  -6  -2   1       40.75       34.94      2.71 o 
  -5  -2   1       14.04       12.90      1.46 o 
  -4  -2   1       81.03       65.63      3.09 o 
  -3  -2   1       84.53       69.52      3.25 o 
  -2  -2   1      165.29      162.51      4.41 o 
  -1  -2   1      129.81      112.77      2.64 o 
   0  -2   1      175.13      186.72      2.43 o 
   1  -2   1        2.74        3.01      0.22 o 
   2  -2   1        0.71        0.54      0.14 o 
   3  -2   1       34.26       32.89      1.10 o 
   4  -2   1        9.08        7.67      0.63 o 
   5  -2   1        1.45        1.14      0.29 o 
   6  -2   1       11.49       13.91      1.94 o 
   7  -2   1        0.59        1.09      0.88 o 
  -9  -1   1        0.01        0.00      0.84 o 
  -8  -1   1        2.78        1.27      0.64 o 
  -7  -1   1        3.01        1.33      0.50 o 
  -6  -1   1        0.06        0.16      0.36 o 
  -5  -1   1       31.28       22.80      1.93 o 
  -4  -1   1      119.46      101.37      4.08 o 
  -3  -1   1      605.97      519.18     26.50 o 
  -2  -1   1     3035.32     2781.06    173.47 o 
  -1  -1   1     2152.73     2195.53     36.99 o 
   0  -1   1     5912.52     5744.33     68.83 o 
   1  -1   1       10.61       10.80      0.34 o 
   2  -1   1       57.97       59.14      1.01 o 
   3  -1   1       11.35       10.72      0.51 o 
   4  -1   1        4.95        4.00      0.38 o 
   5  -1   1        1.11        1.41      0.29 o 
   6  -1   1        6.42        7.03      0.76 o 
   7  -1   1        0.66        1.53      0.72 o 
   8  -1   1        0.20        0.00      0.33 o 
  -8   0   1        8.59        9.24      1.80 o 
  -7   0   1        2.30        1.53      0.76 o 
  -6   0   1      233.34      241.22      8.99 o 
  -5   0   1        2.19        2.22      0.44 o 
  -4   0   1     2826.38     2754.05     68.21 o 
  -3   0   1      552.11      519.44     10.20 o 
  -2   0   1     6096.75     5902.70    169.33 o 
  -1   0   1      726.80      742.48     18.50 o 
   1   0   1        1.55        1.16      0.13 o 
   2   0   1       28.45       26.14      0.66 o 
   3   0   1      257.04      229.75      4.02 o 
   4   0   1       21.93       19.34      0.79 o 
   5   0   1        8.15        7.38      0.54 o 
   6   0   1       13.32       11.51      0.95 o 
   7   0   1        5.67        4.59      0.77 o 
   8   0   1        2.33        3.47      1.13 o 
  -8   1   1        8.25        7.97      1.74 o 
  -7   1   1        0.01        1.46      0.65 o 
  -6   1   1       53.00       58.06      2.91 o 
  -5   1   1       74.26       69.87      4.01 o 
  -4   1   1       17.93       15.28      1.60 o 
  -3   1   1      209.86      179.39      8.61 o 
  -2   1   1      182.15      150.71      4.02 o 
  -1   1   1     1325.75     1283.67     53.45 o 
   0   1   1       35.17       32.22      1.28 o 
   1   1   1      465.05      436.74      6.55 o 
   2   1   1       51.31       49.34      6.36 o 
   3   1   1      218.49      222.74     12.93 o 
   4   1   1      158.23      148.80      4.15 o 
   5   1   1        9.39        6.39      0.53 o 
   6   1   1        8.03        6.77      0.49 o 
   7   1   1        8.85        6.76      1.15 o 
   8   1   1        0.47        0.00      0.46 o 
   9   1   1        0.12        0.00      1.00 o 
  -7   2   1        1.11        0.00      0.34 o 
  -6   2   1        2.11        1.32      0.72 o 
  -5   2   1        1.30        2.32      0.68 o 
  -4   2   1       23.48       18.71      1.02 o 
  -3   2   1      112.73       92.46      6.70 o 
  -2   2   1      209.14      182.18      4.73 o 
  -1   2   1       27.69       28.28      0.98 o 
   0   2   1     3005.73     2772.55     34.39 o 
   1   2   1      667.73      612.38      8.16 o 
   2   2   1     1260.60     1127.83     13.09 o 
   3   2   1      100.18       88.33      3.99 o 
   4   2   1        2.53        4.82      0.59 o 
   5   2   1       16.75       19.77      1.70 o 
   6   2   1        0.98        0.08      0.33 o 
   7   2   1        5.22        3.10      0.67 o 
   8   2   1        8.61        5.88      1.53 o 
   9   2   1        0.01        0.12      0.45 o 
  -7   3   1        2.13        2.47      1.03 o 
  -6   3   1        3.13        3.46      1.15 o 
  -5   3   1       27.82       29.24      2.86 o 
  -4   3   1        3.07        2.65      0.87 o 
  -3   3   1       22.79       22.47      2.19 o 
  -2   3   1        0.86        0.95      0.44 o 
  -1   3   1       54.68       58.66      2.38 o 
   0   3   1       86.40       88.41      2.31 o 
   1   3   1      186.46      195.64      5.40 o 
   2   3   1       26.97       22.08      0.97 o 
   3   3   1       36.38       38.02      1.01 o 
   4   3   1       21.69       21.68      1.51 o 
   5   3   1        6.93        7.46      0.49 o 
   6   3   1        1.27        0.42      0.18 o 
   7   3   1        4.89        3.97      1.07 o 
   8   3   1       14.16       15.01      2.66 o 
   9   3   1        0.20        0.11      0.45 o 
  -6   4   1        0.02        0.89      0.72 o 
  -5   4   1        6.61        4.14      1.19 o 
  -4   4   1       13.64       12.47      1.79 o 
  -3   4   1       15.57       16.60      2.02 o 
  -2   4   1      170.19      174.33      7.17 o 
  -1   4   1        4.68        5.66      0.76 o 
   0   4   1       69.63       69.92      2.76 o 
   1   4   1        1.71        0.21      0.19 o 
   2   4   1      106.64       95.26      4.82 o 
   3   4   1       87.39       79.58      2.31 o 
   4   4   1       17.55       15.97      0.68 o 
   5   4   1       20.52       18.76      0.88 o 
   6   4   1       18.24       19.19      0.90 o 
   7   4   1        0.86        1.32      0.67 o 
   8   4   1        0.47        0.27      0.65 o 
   9   4   1        0.90        0.53      0.81 o 
  -5   5   1        4.38        3.09      1.09 o 
  -4   5   1        0.95        0.15      0.43 o 
  -3   5   1        3.09        2.55      0.81 o 
  -2   5   1        0.15        0.00      0.34 o 
  -1   5   1       28.73       35.62      3.09 o 
   0   5   1       93.04       87.46      3.44 o 
   1   5   1       36.81       33.82      1.94 o 
   2   5   1       68.43       56.19      2.29 o 
   3   5   1       64.70       56.63      1.84 o 
   4   5   1      128.44      111.18      5.39 o 
   5   5   1       16.60       12.30      2.44 o 
   6   5   1       10.15       10.01      1.01 o 
   7   5   1        2.12        3.60      1.26 o 
   8   5   1        0.15        0.00      0.44 o 
   9   5   1        0.49        0.00      0.86 o 
  -4   6   1        0.09        0.53      0.47 o 
  -3   6   1        0.36        0.26      0.35 o 
  -2   6   1        3.99        4.58      1.24 o 
  -1   6   1        0.02        0.25      0.31 o 
   0   6   1       16.82       15.39      1.45 o 
   1   6   1       22.77       25.33      1.83 o 
   2   6   1        0.62        0.56      0.41 o 
   3   6   1        0.08        0.00      0.21 o 
   4   6   1        0.97        1.04      0.30 o 
   5   6   1        0.88        0.74      0.20 o 
   6   6   1        1.93        1.85      0.46 o 
   7   6   1        0.70        0.00      0.76 o 
   8   6   1        3.60        3.30      1.28 o 
   9   6   1        4.45        5.38      1.73 o 
  -3   7   1        1.95        0.99      0.58 o 
  -2   7   1        3.15        5.42      1.32 o 
  -1   7   1        1.06        1.19      0.85 o 
   0   7   1        0.39        0.42      0.51 o 
   1   7   1        6.81        6.98      0.99 o 
   2   7   1        1.20        0.49      0.21 o 
   3   7   1        4.44        2.08      0.63 o 
   4   7   1        0.25        0.39      0.55 o 
   5   7   1       31.87       35.79      2.49 o 
   6   7   1        5.92        6.53      1.03 o 
   7   7   1      100.90      120.30      8.02 o 
   8   7   1        6.49       11.41      2.68 o 
  -1   8   1        0.86        3.00      1.08 o 
   0   8   1        1.25        1.30      0.53 o 
   1   8   1        3.97        6.26      1.85 o 
   2   8   1        0.51        0.00      0.29 o 
   3   8   1        0.07        0.29      0.32 o 
   4   8   1        2.22        2.70      1.03 o 
   5   8   1        7.98        7.46      1.60 o 
   6   8   1        3.72        2.57      0.64 o 
   7   8   1        0.11        1.70      1.09 o 
   8   8   1        1.37        1.11      0.86 o 
   1   9   1        0.00        0.00      0.54 o 
   2   9   1        2.59        2.11      0.70 o 
   3   9   1        4.47        4.99      0.97 o 
   4   9   1        3.68        3.64      0.82 o 
   5   9   1        3.00        3.28      1.14 o 
   6   9   1        2.84        3.14      1.04 o 
  -6  -8   2        1.17        0.32      0.34 o 
  -5  -8   2       10.58        9.19      1.47 o 
  -4  -8   2       20.83       20.59      3.04 o 
  -3  -8   2        1.67        1.42      0.80 o 
  -2  -8   2       20.81       19.10      2.95 o 
  -1  -8   2        4.87        5.85      1.70 o 
   0  -8   2        0.91        0.00      0.62 o 
  -8  -7   2        2.02        3.50      1.57 o 
  -7  -7   2        3.63        3.85      0.90 o 
  -6  -7   2       22.21       25.33      2.28 o 
  -5  -7   2        6.13        5.84      1.13 o 
  -4  -7   2       10.93       11.39      1.48 o 
  -3  -7   2        8.83        6.52      1.60 o 
  -2  -7   2       19.17       17.32      2.63 o 
  -1  -7   2       13.18       11.42      2.13 o 
   0  -7   2       17.26       19.07      1.58 o 
   1  -7   2       16.66       14.87      1.44 o 
   2  -7   2        0.41        0.30      0.47 o 
  -8  -6   2        2.16        1.63      0.78 o 
  -7  -6   2        9.27       11.25      1.46 o 
  -6  -6   2        1.40        1.65      0.59 o 
  -5  -6   2       10.45        9.90      1.27 o 
  -4  -6   2       36.00       36.36      2.46 o 
  -3  -6   2       33.79       27.04      1.47 o 
  -2  -6   2        4.70        5.59      0.79 o 
  -1  -6   2        0.08        0.07      0.26 o 
   0  -6   2        0.69        0.11      0.47 o 
   1  -6   2        2.65        2.10      0.46 o 
   2  -6   2        0.29        0.20      0.26 o 
   3  -6   2        0.52        0.25      0.35 o 
  -9  -5   2        0.17        0.00      0.67 o 
  -8  -5   2        0.61        1.93      0.93 o 
  -7  -5   2        0.75        0.72      0.41 o 
  -6  -5   2        1.71        1.96      0.58 o 
  -5  -5   2        2.16        1.19      0.35 o 
  -4  -5   2       13.91       14.09      0.87 o 
  -3  -5   2       60.91       65.03      3.08 o 
  -2  -5   2        0.35        0.07      0.11 o 
  -1  -5   2        0.56        0.75      0.19 o 
   0  -5   2       11.68       13.11      0.95 o 
   1  -5   2        0.80        0.21      0.18 o 
   2  -5   2        2.64        2.08      0.44 o 
   3  -5   2        6.10        5.80      1.38 o 
   4  -5   2        0.07        0.00      0.74 o 
  -9  -4   2        0.37        0.00      0.81 o 
  -8  -4   2        9.47       13.41      2.61 o 
  -7  -4   2       34.79       41.75      6.30 o 
  -6  -4   2       20.60       19.05      2.06 o 
  -5  -4   2      184.27      208.00      7.42 o 
  -4  -4   2        0.39        1.06      0.18 o 
  -3  -4   2       52.56       66.50      2.13 o 
  -2  -4   2        9.52       10.40      0.57 o 
  -1  -4   2       36.62       45.43      1.30 o 
   0  -4   2      122.76      132.18      3.31 o 
   1  -4   2        6.75        6.53      0.51 o 
   2  -4   2        0.18        0.00      0.16 o 
   3  -4   2        4.46        4.56      0.62 o 
   4  -4   2        2.40        2.98      0.55 o 
   5  -4   2        8.07        8.57      1.53 o 
  -9  -3   2        2.46        4.61      1.70 o 
  -8  -3   2        7.78       10.05      2.28 o 
  -7  -3   2        2.31        2.36      0.58 o 
  -6  -3   2        5.54        4.06      0.73 o 
  -5  -3   2       47.51       49.38      2.40 o 
  -4  -3   2        3.57        3.16      0.39 o 
  -3  -3   2      105.72      117.94      2.25 o 
  -2  -3   2      168.94      164.00      2.97 o 
  -1  -3   2        4.13        3.31      0.24 o 
   0  -3   2        0.03        0.19      0.11 o 
   1  -3   2      117.69      107.61      2.04 o 
   2  -3   2        0.55        1.31      0.22 o 
   3  -3   2        0.05        0.00      0.12 o 
   4  -3   2       11.00       12.80      1.04 o 
   5  -3   2        0.64        0.17      0.53 o 
   6  -3   2        0.18        0.00      0.34 o 
  -9  -2   2        0.20        0.00      0.40 o 
  -8  -2   2        1.63        1.79      0.73 o 
  -7  -2   2        7.89        8.23      1.49 o 
  -6  -2   2       41.18       34.88      2.58 o 
  -5  -2   2       22.45       20.99      2.59 o 
  -4  -2   2        4.20        3.35      0.42 o 
  -3  -2   2       78.36       78.34      3.65 o 
  -2  -2   2      687.11      699.74     11.87 o 
  -1  -2   2       27.52       26.27      0.75 o 
   0  -2   2      414.65      430.55      4.82 o 
   1  -2   2       59.50       55.41      1.21 o 
   2  -2   2      219.03      208.86      3.65 o 
   3  -2   2      139.84      149.57      2.59 o 
   4  -2   2        0.90        0.74      0.20 o 
   5  -2   2        0.05        0.29      0.16 o 
   6  -2   2        0.89        0.54      0.65 o 
   7  -2   2        1.03        0.61      0.49 o 
  -8  -1   2       14.81       19.62      2.44 o 
  -7  -1   2        1.69        2.76      0.85 o 
  -6  -1   2      101.83      109.34      5.12 o 
  -5  -1   2       62.14       60.92      3.29 o 
  -4  -1   2      802.93      713.94     31.71 o 
  -3  -1   2        7.43        6.02      0.52 o 
  -2  -1   2      295.31      302.48      6.11 o 
  -1  -1   2       59.47       71.07      2.08 o 
   0  -1   2      163.96      176.85      3.30 o 
   1  -1   2        0.54        0.29      0.07 o 
   2  -1   2      119.37      116.52      3.38 o 
   3  -1   2        5.77        5.34      0.48 o 
   4  -1   2       60.51       61.55      2.17 o 
   5  -1   2       42.15       39.58      1.72 o 
   6  -1   2        7.66        6.95      0.76 o 
   7  -1   2        0.20        0.03      0.34 o 
   8  -1   2        1.27        1.37      0.77 o 
  -8   0   2       38.81       48.45      4.05 o 
  -7   0   2        0.09        1.88      0.87 o 
  -6   0   2      220.69      231.30      8.80 o 
  -5   0   2      125.75      120.01      5.34 o 
  -4   0   2      123.38      113.17      4.71 o 
  -3   0   2      290.15      247.62      7.65 o 
  -2   0   2        0.03        0.90      0.26 o 
  -1   0   2     1391.34     1497.55     26.04 o 
   0   0   2      611.15      725.08      9.94 o 
   1   0   2      576.87      672.62      8.73 o 
   2   0   2       40.32       39.37      1.21 o 
   3   0   2       20.74       18.59      0.83 o 
   4   0   2      140.61      132.21      5.19 o 
   5   0   2       48.51       44.16      1.40 o 
   6   0   2        6.29        5.71      0.68 o 
   7   0   2        1.08        0.88      0.36 o 
   8   0   2        3.84        5.41      1.03 o 
  -8   1   2        0.40        1.49      0.83 o 
  -7   1   2       39.77       43.46      3.65 o 
  -6   1   2       15.35       15.13      1.95 o 
  -5   1   2       53.90       53.43      3.42 o 
  -4   1   2       12.08        8.34      1.18 o 
  -3   1   2        0.76        0.32      0.30 o 
  -2   1   2       11.20       11.21      0.83 o 
  -1   1   2     1870.23     1855.19     32.41 o 
   0   1   2     2590.04     2784.68     95.64 o 
   1   1   2      225.23      232.44      5.73 o 
   2   1   2      309.07      307.56      7.04 o 
   3   1   2       55.21       61.77      2.10 o 
   4   1   2       34.59       33.19      3.68 o 
   5   1   2        0.02        0.00      0.14 o 
   6   1   2        9.41        9.69      0.90 o 
   7   1   2        7.16        5.65      0.73 o 
   8   1   2        9.59        8.68      1.03 o 
   9   1   2        0.12        0.00      0.64 o 
  -7   2   2        0.78        0.44      0.53 o 
  -6   2   2       11.67       11.56      1.85 o 
  -5   2   2        1.45        1.51      0.63 o 
  -4   2   2       87.59       89.48      4.76 o 
  -3   2   2       15.26       14.94      1.64 o 
  -2   2   2      286.25      227.43     11.66 o 
  -1   2   2      132.57      116.28      6.31 o 
   0   2   2      526.26      511.98     23.65 o 
   1   2   2     1696.09     1684.83     18.76 o 
   2   2   2        7.85        5.71      0.29 o 
   3   2   2        0.05        0.14      0.06 o 
   4   2   2      195.90      191.95      6.84 o 
   5   2   2       71.89       78.78      3.49 o 
   6   2   2       23.63       22.77      1.52 o 
   7   2   2        1.39        1.10      0.34 o 
   8   2   2        8.44        9.83      1.08 o 
   9   2   2        0.03        0.01      0.27 o 
  -7   3   2        1.35        0.95      0.86 o 
  -6   3   2        0.21        0.97      0.50 o 
  -5   3   2        5.92        5.91      1.32 o 
  -4   3   2       15.41       18.61      2.13 o 
  -3   3   2        1.00        1.29      0.72 o 
  -2   3   2       11.66       11.57      1.51 o 
  -1   3   2       20.25       14.50      2.76 o 
   0   3   2      171.16      155.46      3.82 o 
   1   3   2      194.82      161.17      4.11 o 
   2   3   2       15.41       19.76      0.70 o 
   3   3   2       66.93       67.03      1.78 o 
   4   3   2       67.98       54.50      5.15 o 
   5   3   2       99.19       97.49      5.26 o 
   6   3   2      102.57      113.31      6.10 o 
   7   3   2       10.23        7.76      0.85 o 
   8   3   2       23.29       25.62      1.78 o 
   9   3   2        1.00        0.73      0.37 o 
  -6   4   2        4.57        3.52      1.18 o 
  -5   4   2        5.13        3.85      1.20 o 
  -4   4   2        0.02        0.00      0.86 o 
  -3   4   2        0.76        1.43      0.68 o 
  -2   4   2        3.83        4.11      0.94 o 
  -1   4   2        9.05        8.64      1.33 o 
   0   4   2        9.91        7.33      0.65 o 
   1   4   2       85.74       79.31      2.70 o 
   2   4   2       37.07       36.02      1.55 o 
   3   4   2        0.05        0.08      0.10 o 
   4   4   2        1.70        0.88      0.16 o 
   5   4   2       15.47       13.83      0.78 o 
   6   4   2        2.77        1.04      0.64 o 
   7   4   2       63.41       62.60      6.99 o 
   8   4   2        0.96        0.40      0.24 o 
   9   4   2       12.56       14.10      1.86 o 
  -5   5   2        0.69        1.23      0.55 o 
  -4   5   2        6.16        8.67      1.68 o 
  -3   5   2        1.93        2.11      0.91 o 
  -2   5   2        4.36        4.20      1.03 o 
  -1   5   2        1.22        0.01      0.44 o 
   0   5   2        1.08        0.75      0.21 o 
   1   5   2        5.09        3.83      0.48 o 
   2   5   2       32.23       28.32      2.49 o 
   3   5   2        0.44        0.26      0.13 o 
   4   5   2       16.39       16.79      1.34 o 
   5   5   2       24.88       21.26      0.90 o 
   6   5   2       20.94       20.99      1.83 o 
   7   5   2        0.02        0.00      0.23 o 
   8   5   2        3.53        2.00      1.00 o 
   9   5   2        2.31        2.05      0.68 o 
  -4   6   2        4.86        5.00      1.21 o 
  -3   6   2        4.22        5.05      1.32 o 
  -2   6   2        3.58        1.88      0.61 o 
  -1   6   2        0.01        0.01      0.38 o 
   0   6   2       18.76       19.48      1.11 o 
   1   6   2        6.62        5.72      0.63 o 
   2   6   2        4.16        4.24      1.09 o 
   3   6   2        0.01        0.12      0.15 o 
   4   6   2        9.36        8.53      1.08 o 
   5   6   2       31.93       29.05      1.98 o 
   6   6   2       25.51       24.80      1.78 o 
   7   6   2      149.01      198.93     10.75 o 
   8   6   2        8.34       12.69      2.49 o 
   9   6   2       23.86       42.12      5.05 o 
  -3   7   2        1.75        4.09      1.30 o 
  -2   7   2        0.30        0.12      0.39 o 
  -1   7   2        3.73        3.80      1.10 o 
   0   7   2        0.09        0.00      0.54 o 
   1   7   2       59.63       59.67      2.55 o 
   2   7   2        0.04        0.45      1.42 o 
   3   7   2      218.21      198.40      6.78 o 
   4   7   2       42.50       45.18      3.69 o 
   5   7   2      124.26      123.76     10.58 o 
   6   7   2      120.28      132.51     11.26 o 
   7   7   2        2.62        5.50      1.67 o 
   8   7   2       22.14       28.51      3.95 o 
   9   7   2        0.32        1.04      1.14 o 
  -1   8   2        0.00        0.79      0.70 o 
   0   8   2        2.88        3.10      1.13 o 
   1   8   2        5.69        5.66      1.05 o 
   2   8   2        4.29        4.10      0.59 o 
   3   8   2        0.07        0.00      0.24 o 
   4   8   2       10.95        9.64      1.84 o 
   5   8   2        0.58        0.76      0.55 o 
   6   8   2       16.46       18.23      1.86 o 
   7   8   2        0.09        0.08      0.59 o 
   8   8   2       14.43       21.58      3.46 o 
   1   9   2        2.98        5.25      1.32 o 
   2   9   2        6.06        9.53      2.47 o 
   3   9   2        6.18        7.39      1.26 o 
   4   9   2        0.79        0.00      0.46 o 
   5   9   2        7.72        8.71      1.91 o 
   6   9   2        2.76        3.00      1.04 o 
   7   9   2        2.72        3.28      1.38 o 
  -6  -8   3        7.04        5.15      1.14 o 
  -5  -8   3        1.37        1.95      0.66 o 
  -4  -8   3        1.27        0.00      0.57 o 
  -3  -8   3        0.72        0.92      0.86 o 
  -2  -8   3        2.42        2.12      1.20 o 
  -1  -8   3        2.27        1.47      0.84 o 
  -7  -7   3        7.80        8.40      1.36 o 
  -6  -7   3       13.63       12.77      1.65 o 
  -5  -7   3       29.61       27.61      2.42 o 
  -4  -7   3       12.41       12.07      1.53 o 
  -3  -7   3       63.81       59.29      5.09 o 
  -2  -7   3        5.40        4.58      1.48 o 
  -1  -7   3        5.02        4.94      1.45 o 
   0  -7   3        2.69        3.55      1.25 o 
   1  -7   3        0.00        0.00      0.82 o 
  -8  -6   3        0.22        0.00      0.86 o 
  -7  -6   3        1.73        1.70      0.62 o 
  -6  -6   3        0.32        2.57      0.97 o 
  -5  -6   3        1.46        2.32      0.56 o 
  -4  -6   3        1.04        0.82      0.81 o 
  -3  -6   3        5.43        7.25      1.12 o 
  -2  -6   3       25.41       22.34      2.84 o 
  -1  -6   3       45.69       47.83      2.41 o 
   0  -6   3        0.81        1.63      0.35 o 
   1  -6   3       27.40       32.94      1.71 o 
   2  -6   3        0.59        0.37      0.25 o 
   3  -6   3        3.60        3.75      1.31 o 
  -8  -5   3        2.40        2.30      1.11 o 
  -7  -5   3       12.19       11.89      2.32 o 
  -6  -5   3        1.12        1.37      0.47 o 
  -5  -5   3        2.31        3.26      0.68 o 
  -4  -5   3        1.17        1.02      0.41 o 
  -3  -5   3        7.63        6.01      0.34 o 
  -2  -5   3        6.86        6.47      0.43 o 
  -1  -5   3        0.05        0.00      0.14 o 
   0  -5   3       23.17       20.33      1.10 o 
   1  -5   3       21.93       22.34      1.26 o 
   2  -5   3        2.03        1.26      0.53 o 
   3  -5   3        1.07        1.80      0.44 o 
   4  -5   3        0.02        0.12      0.33 o 
  -9  -4   3        2.63        2.06      1.44 o 
  -8  -4   3        0.88        1.05      0.95 o 
  -7  -4   3        0.29        0.00      0.24 o 
  -6  -4   3        0.34        0.47      0.29 o 
  -5  -4   3       20.15       21.71      1.86 o 
  -4  -4   3       20.54       22.20      0.86 o 
  -3  -4   3       46.23       44.90      1.02 o 
  -2  -4   3       42.58       43.80      1.30 o 
  -1  -4   3       30.09       27.82      0.92 o 
   0  -4   3       17.79       17.42      0.88 o 
   1  -4   3       96.48       89.00      2.57 o 
   2  -4   3        0.16        0.44      0.22 o 
   3  -4   3        4.01        3.74      0.57 o 
   4  -4   3        3.44        3.17      0.66 o 
   5  -4   3        0.05        0.84      0.41 o 
  -9  -3   3        2.17        7.10      2.18 o 
  -8  -3   3       12.14       10.68      1.99 o 
  -7  -3   3        9.86        5.15      1.46 o 
  -6  -3   3       76.99      100.54     18.35 o 
  -5  -3   3       44.66       46.73      4.17 o 
  -4  -3   3       14.60       13.04      0.83 o 
  -3  -3   3       17.43       46.33      3.09 o 
  -2  -3   3      316.98      345.75      6.00 o 
  -1  -3   3       79.08       81.51      2.89 o 
   0  -3   3      192.32      252.53      8.34 o 
   1  -3   3        8.11        7.95      0.43 o 
   2  -3   3       20.58       21.22      0.96 o 
   3  -3   3        3.29        2.74      0.37 o 
   4  -3   3       28.07       33.39      1.72 o 
   5  -3   3       44.44       55.83      2.45 o 
   6  -3   3        2.21        2.48      0.66 o 
  -8  -2   3        0.40        0.32      0.44 o 
  -7  -2   3        3.88        3.30      0.87 o 
  -6  -2   3       43.86       44.36      2.90 o 
  -5  -2   3       63.81       61.98      2.25 o 
  -4  -2   3       15.42       11.85      1.70 o 
  -3  -2   3       38.27       38.42      1.31 o 
  -2  -2   3       27.90       25.01      0.85 o 
  -1  -2   3       19.88       17.82      0.78 o 
   0  -2   3       46.96       43.30      0.84 o 
   1  -2   3       20.65       19.80      0.64 o 
   2  -2   3      145.17      140.67      4.17 o 
   3  -2   3        0.58        0.09      0.12 o 
   4  -2   3       81.12       79.92      2.18 o 
   5  -2   3       12.43       13.62      0.88 o 
   6  -2   3        0.07        0.00      0.25 o 
   7  -2   3        0.86        1.82      0.61 o 
  -8  -1   3       22.39       26.90      2.86 o 
  -7  -1   3        1.89        3.95      0.99 o 
  -6  -1   3       70.91       70.33      3.97 o 
  -5  -1   3       24.18       23.33      1.96 o 
  -4  -1   3       38.79       38.21      2.25 o 
  -3  -1   3        8.97        7.65      0.60 o 
  -2  -1   3       59.69       66.48      2.03 o 
  -1  -1   3      164.04      204.05      9.43 o 
   0  -1   3        0.29        0.21      0.08 o 
   1  -1   3      536.72      570.92      6.06 o 
   2  -1   3       82.89       82.82      1.46 o 
   3  -1   3        0.60        0.47      0.13 o 
   4  -1   3       14.76       17.95      0.90 o 
   5  -1   3       97.97       96.23      2.61 o 
   6  -1   3       22.95       22.84      1.45 o 
   7  -1   3        9.60        8.57      1.29 o 
  -8   0   3        1.46        2.88      0.89 o 
  -7   0   3       45.47       48.18      3.69 o 
  -6   0   3       16.61       54.12      3.72 o 
  -5   0   3       37.20       41.05      2.81 o 
  -4   0   3       24.24       21.30      1.79 o 
  -3   0   3       42.14       49.19      2.61 o 
  -2   0   3        2.10        2.35      0.33 o 
  -1   0   3        0.37        0.17      0.11 o 
   0   0   3      645.81      816.93     15.64 o 
   1   0   3      402.14      425.88      6.84 o 
   2   0   3       53.77       49.82      1.47 o 
   3   0   3       13.07       11.80      0.61 o 
   4   0   3      163.18      164.33      4.60 o 
   5   0   3        0.49        0.60      0.23 o 
   6   0   3       21.85       23.87      1.52 o 
   7   0   3        9.33        9.89      1.03 o 
   8   0   3        6.70        7.90      2.00 o 
  -8   1   3        0.80        0.66      0.63 o 
  -7   1   3        0.10        1.39      0.91 o 
  -6   1   3        4.73        5.47      1.27 o 
  -5   1   3       20.81       16.23      1.84 o 
  -4   1   3       95.81       96.40      4.75 o 
  -3   1   3       22.42       21.12      1.88 o 
  -2   1   3       56.22       48.98      3.95 o 
  -1   1   3       58.47       60.06      2.03 o 
   0   1   3     1184.23     1274.06     18.83 o 
   1   1   3       31.09       34.05      0.90 o 
   2   1   3        2.27        2.01      0.18 o 
   3   1   3       70.48       53.29      5.09 o 
   4   1   3        2.87        4.46      0.41 o 
   5   1   3       10.88       10.22      1.51 o 
   6   1   3        2.55        2.72      0.57 o 
   7   1   3        0.39        0.01      0.31 o 
   8   1   3        0.20        0.39      0.26 o 
  -7   2   3        1.34        1.43      0.71 o 
  -6   2   3        2.18        3.61      1.09 o 
  -5   2   3        4.60        4.54      1.05 o 
  -4   2   3        0.18        0.00      0.72 o 
  -3   2   3       45.30       41.07      3.26 o 
  -2   2   3       53.76       52.26      1.96 o 
  -1   2   3       74.32       66.77      4.55 o 
   0   2   3      536.37      551.84     14.27 o 
   1   2   3     2872.66     3046.69     37.96 o 
   2   2   3       26.75       22.91      0.72 o 
   3   2   3       24.74       17.89      0.81 o 
   4   2   3      115.49      115.03      3.75 o 
   5   2   3       38.02       38.67      2.17 o 
   6   2   3       18.85       23.93      1.80 o 
   7   2   3       11.81       10.35      1.04 o 
   8   2   3        2.47        1.76      0.41 o 
   9   2   3        0.19        0.35      0.45 o 
  -6   3   3        4.28        5.40      1.41 o 
  -5   3   3        0.19        0.00      0.44 o 
  -4   3   3        4.92        3.51      0.96 o 
  -3   3   3        1.50        9.19      3.24 o 
  -2   3   3        6.73        7.95      0.61 o 
  -1   3   3      110.49      102.57      3.98 o 
   0   3   3      150.11      147.33      3.54 o 
   1   3   3      776.57      741.34     13.41 o 
   2   3   3     1521.64     1554.16     18.15 o 
   3   3   3       54.54       59.33      1.42 o 
   4   3   3      384.03      354.16      5.58 o 
   5   3   3      124.21      124.01      5.44 o 
   6   3   3       39.47       41.82      2.48 o 
   7   3   3      100.36       99.60      3.56 o 
   8   3   3        1.99        1.10      0.40 o 
   9   3   3        9.06       11.08      1.22 o 
  -6   4   3        0.68        0.23      0.32 o 
  -5   4   3        0.43        0.00      0.60 o 
  -4   4   3        0.78        0.38      0.33 o 
  -3   4   3       20.92       22.46      2.49 o 
  -2   4   3        3.22        4.00      1.08 o 
  -1   4   3       13.63        8.81      0.68 o 
   0   4   3        5.12        6.58      0.67 o 
   1   4   3       48.61       43.84      2.60 o 
   2   4   3       40.62       38.39      2.79 o 
   3   4   3      261.95      251.58      4.03 o 
   4   4   3       21.11       21.58      0.95 o 
   5   4   3      275.28      283.80     12.20 o 
   6   4   3        0.26        0.17      0.33 o 
   7   4   3       10.07       11.20      1.02 o 
   8   4   3        5.88        6.47      0.83 o 
   9   4   3        1.13        1.46      0.65 o 
  -5   5   3        0.07        0.00      0.63 o 
  -4   5   3        0.84        0.79      0.60 o 
  -3   5   3       10.15       10.88      1.84 o 
  -2   5   3       24.25       28.78      2.89 o 
  -1   5   3        0.39        0.01      0.07 o 
   0   5   3       45.39       41.63      2.98 o 
   1   5   3        1.85        1.80      0.55 o 
   2   5   3       56.48       51.70      2.16 o 
   3   5   3        0.37        0.68      0.24 o 
   4   5   3        0.00        0.00      0.19 o 
   5   5   3        0.23        0.03      0.11 o 
   6   5   3       25.03       25.44      2.14 o 
   7   5   3       18.20       20.01      1.98 o 
   8   5   3        1.04        0.83      0.72 o 
   9   5   3        0.27        0.00      0.75 o 
  -4   6   3        0.60        1.44      0.90 o 
  -3   6   3        1.82        2.16      0.95 o 
  -2   6   3        6.01        5.04      1.20 o 
  -1   6   3       16.32       18.48      2.39 o 
   0   6   3        2.31       22.31      3.33 o 
   1   6   3       98.99       93.01      5.33 o 
   2   6   3        0.44        0.00      0.39 o 
   3   6   3      363.41      357.29     19.65 o 
   4   6   3      100.00       95.06      4.09 o 
   5   6   3      161.77      169.38      8.72 o 
   6   6   3      107.32      130.60      7.58 o 
   7   6   3        7.07        9.26      1.43 o 
   8   6   3        3.92        5.24      1.14 o 
   9   6   3        1.46        1.11      1.19 o 
  -3   7   3        5.27        9.80      1.99 o 
  -2   7   3        0.52        1.64      0.82 o 
  -1   7   3       25.45       31.58      3.38 o 
   0   7   3        3.33        4.32      1.27 o 
   1   7   3      104.20      105.46     11.26 o 
   2   7   3      139.05      136.52     14.91 o 
   3   7   3       23.08       21.13      1.22 o 
   4   7   3      186.04      183.71      5.95 o 
   5   7   3        8.00        6.54      1.79 o 
   6   7   3      105.14      117.59      7.65 o 
   7   7   3        0.12        0.11      0.34 o 
   8   7   3       19.07       23.09      2.43 o 
   9   7   3        1.63        1.58      0.75 o 
  -1   8   3        0.02        0.49      0.53 o 
   0   8   3       17.17       19.65      2.69 o 
   1   8   3        6.36        8.90      1.78 o 
   2   8   3       14.76       13.69      1.38 o 
   3   8   3        0.69        0.41      0.41 o 
   4   8   3       24.12       25.81      2.10 o 
   5   8   3        1.53        1.87      0.99 o 
   6   8   3        0.27        0.00      0.79 o 
   7   8   3        1.82        2.81      0.84 o 
   8   8   3        0.35        0.05      0.33 o 
   1   9   3        6.57       10.32      2.00 o 
   2   9   3        3.28        4.13      1.26 o 
   3   9   3        1.68        2.97      1.03 o 
   4   9   3        0.03        0.00      0.69 o 
   5   9   3        2.68        2.16      0.96 o 
   6   9   3        1.54        1.32      0.77 o 
   7   9   3        0.08        0.00      0.52 o 
  -4  -8   4        0.39        0.67      0.75 o 
  -3  -8   4        5.25        5.08      1.56 o 
  -6  -7   4        1.25        0.45      0.61 o 
  -5  -7   4        0.84        1.09      0.52 o 
  -4  -7   4        0.65        1.12      0.56 o 
  -3  -7   4        0.00        1.00      0.87 o 
  -2  -7   4        1.97        3.36      1.20 o 
  -1  -7   4        6.13        6.06      1.68 o 
   0  -7   4        0.86        0.73      0.46 o 
  -7  -6   4        0.04        0.70      0.45 o 
  -6  -6   4        0.01        0.00      0.27 o 
  -5  -6   4       12.63       13.11      2.55 o 
  -4  -6   4        6.86        6.29      1.19 o 
  -3  -6   4       19.48       22.47      2.00 o 
  -2  -6   4        5.60        6.63      0.94 o 
  -1  -6   4        0.24        0.20      0.24 o 
   0  -6   4       17.10       15.82      1.66 o 
   1  -6   4        5.56        3.98      0.90 o 
   2  -6   4        3.78        3.71      0.91 o 
  -8  -5   4        0.01        0.69      0.76 o 
  -7  -5   4        1.01        0.86      0.36 o 
  -6  -5   4        0.16        0.00      0.72 o 
  -5  -5   4        0.16        0.45      0.32 o 
  -4  -5   4       12.72       10.91      2.28 o 
  -3  -5   4       20.75       18.45      1.10 o 
  -2  -5   4        0.14        0.20      0.24 o 
  -1  -5   4       21.07       16.73      0.76 o 
   0  -5   4       22.69       24.16      1.14 o 
   1  -5   4       12.09       10.50      0.84 o 
   2  -5   4        0.32        0.00      0.25 o 
   3  -5   4        3.01        1.74      0.41 o 
   4  -5   4        3.14        2.85      0.59 o 
  -8  -4   4        5.62       19.07      3.37 o 
  -7  -4   4        4.60        3.81      0.85 o 
  -6  -4   4       21.24       24.62      2.11 o 
  -5  -4   4        0.02        0.09      0.14 o 
  -4  -4   4       11.16       24.21      1.33 o 
  -3  -4   4       47.27       49.50      2.31 o 
  -2  -4   4        0.98        1.16      0.30 o 
  -1  -4   4        6.94        6.48      1.31 o 
   0  -4   4       47.63       65.51      5.42 o 
   1  -4   4       52.36       51.79      1.84 o 
   2  -4   4       70.33       72.21      2.45 o 
   3  -4   4       50.35       59.08      2.37 o 
   4  -4   4       49.82       54.25      2.43 o 
   5  -4   4       26.70       32.75      1.98 o 
  -8  -3   4        1.12        0.93      0.77 o 
  -7  -3   4        3.43        1.68      0.59 o 
  -6  -3   4       60.83       54.86      5.29 o 
  -5  -3   4       25.44       29.67      3.01 o 
  -4  -3   4        7.52        4.35      0.43 o 
  -3  -3   4        0.60        0.19      0.08 o 
  -2  -3   4        0.09        0.25      0.13 o 
  -1  -3   4       16.70       17.27      1.28 o 
   0  -3   4       54.94       54.75      1.42 o 
   1  -3   4      198.32      207.65      5.34 o 
   2  -3   4       15.90       17.05      0.87 o 
   3  -3   4      111.00      117.74      3.34 o 
   4  -3   4        3.24        3.64      0.59 o 
   5  -3   4        5.85        8.58      0.94 o 
   6  -3   4        1.63        3.06      0.88 o 
  -8  -2   4        0.07        0.00      0.49 o 
  -7  -2   4        0.12        0.65      0.51 o 
  -6  -2   4        0.20        0.37      0.26 o 
  -5  -2   4        1.61        0.56      0.26 o 
  -4  -2   4      100.70      108.67      3.02 o 
  -3  -2   4      147.12      156.07      3.05 o 
  -2  -2   4       54.86       61.38      2.45 o 
  -1  -2   4      283.68      307.05      8.31 o 
   0  -2   4      266.10      263.94     32.15 o 
   1  -2   4      170.20      171.69      2.81 o 
   2  -2   4       10.50        7.10      0.59 o 
   3  -2   4       14.54       12.39      0.84 o 
   4  -2   4        0.42        0.61      0.19 o 
   5  -2   4       39.70       40.61      1.87 o 
   6  -2   4        4.79        4.08      0.85 o 
   7  -2   4        1.43        0.89      0.67 o 
  -8  -1   4        0.07        0.96      0.49 o 
  -7  -1   4        0.02        0.25      0.29 o 
  -6  -1   4        0.41        0.72      0.47 o 
  -5  -1   4        1.45        0.73      0.46 o 
  -4  -1   4        9.83        9.35      1.14 o 
  -3  -1   4       12.64       19.03      2.80 o 
  -2  -1   4       23.76       25.63      0.92 o 
  -1  -1   4       12.67       13.04      0.62 o 
   0  -1   4      102.35      109.00      3.45 o 
   1  -1   4      196.36      208.47      8.70 o 
   2  -1   4      433.68      445.84      7.52 o 
   3  -1   4       19.60       18.64      1.00 o 
   4  -1   4       37.46       35.96      1.53 o 
   5  -1   4        7.19        8.26      0.68 o 
   6  -1   4        0.05        0.04      0.23 o 
   7  -1   4        2.96        4.46      0.94 o 
  -8   0   4        1.58       16.57      2.39 o 
  -7   0   4        0.44        1.14      0.88 o 
  -6   0   4        1.27        1.34      0.57 o 
  -5   0   4        2.77        3.37      0.83 o 
  -4   0   4       24.62       25.74      2.07 o 
  -3   0   4       15.23       14.41      1.37 o 
  -2   0   4       28.15       27.92      1.30 o 
  -1   0   4      541.51      627.86     12.02 o 
   0   0   4      670.26      854.90     14.63 o 
   1   0   4       37.87       42.95      2.50 o 
   2   0   4      736.27      868.13     15.42 o 
   3   0   4       65.12       65.68      2.45 o 
   4   0   4      412.54      433.62      9.39 o 
   5   0   4        4.44        3.80      0.46 o 
   6   0   4       27.34       26.04      1.74 o 
   7   0   4        6.42        5.38      0.80 o 
   8   0   4        0.02        0.00      0.58 o 
  -7   1   4        9.94        9.18      1.72 o 
  -6   1   4        4.72        5.24      1.29 o 
  -5   1   4        0.25        0.37      0.34 o 
  -4   1   4        3.81        5.22      0.98 o 
  -3   1   4        1.74        1.10      0.49 o 
  -2   1   4        0.00        0.14      0.21 o 
  -1   1   4      120.59      128.16     11.35 o 
   0   1   4      136.99      170.50      3.73 o 
   1   1   4      263.38      287.94      4.74 o 
   2   1   4       10.85       12.71      0.57 o 
   3   1   4       20.99       20.40      1.20 o 
   4   1   4        1.34        1.10      0.42 o 
   5   1   4        0.45        0.48      0.16 o 
   6   1   4       10.50       11.52      1.22 o 
   7   1   4        0.32        0.28      0.28 o 
   8   1   4        0.60        1.09      0.35 o 
  -7   2   4        2.50        0.68      0.78 o 
  -6   2   4        1.91        1.47      0.75 o 
  -5   2   4        2.78        3.01      0.93 o 
  -4   2   4        4.23        3.22      0.72 o 
  -3   2   4       53.87       51.53      2.20 o 
  -2   2   4       10.77       11.37      0.97 o 
  -1   2   4        6.48        6.75      0.86 o 
   0   2   4      571.96      626.37     10.21 o 
   1   2   4      174.02      211.15      4.74 o 
   2   2   4      886.60      987.23     13.23 o 
   3   2   4        1.17        0.70      0.18 o 
   4   2   4        3.78        2.86      0.53 o 
   5   2   4        1.27        0.72      0.39 o 
   6   2   4        0.86        0.51      0.24 o 
   7   2   4       27.74       28.74      1.76 o 
   8   2   4        2.01        1.99      0.47 o 
   9   2   4        1.08        1.42      0.48 o 
  -6   3   4        4.83        2.99      0.99 o 
  -5   3   4        0.82        0.00      0.59 o 
  -4   3   4        8.59        8.71      1.58 o 
  -3   3   4       22.31       21.28      1.27 o 
  -2   3   4      137.45      137.61      3.97 o 
  -1   3   4       86.96       85.96      4.77 o 
   0   3   4       49.98       56.01      1.80 o 
   1   3   4      570.39      639.26     10.47 o 
   2   3   4      195.49      223.84      5.77 o 
   3   3   4      499.88      532.86     10.19 o 
   4   3   4      238.59      230.97      4.60 o 
   5   3   4      233.32      238.08      9.57 o 
   6   3   4        2.56        3.19      0.65 o 
   7   3   4        2.39        3.14      0.70 o 
   8   3   4        6.28        6.76      0.91 o 
   9   3   4        0.00        0.51      0.32 o 
  -6   4   4        0.01        0.12      0.39 o 
  -5   4   4        0.62        0.45      0.43 o 
  -4   4   4        0.23        6.90      1.60 o 
  -3   4   4       13.28       12.24      1.84 o 
  -2   4   4        8.84        8.78      0.72 o 
  -1   4   4      123.03      113.94      2.89 o 
   0   4   4       28.92       31.81      1.34 o 
   1   4   4     1109.44     1121.61     21.12 o 
   2   4   4        1.33        0.27      0.34 o 
   3   4   4      250.61      245.33      6.24 o 
   4   4   4        0.45        3.44      0.83 o 
   5   4   4       30.08       30.55      1.29 o 
   6   4   4        7.02        8.64      1.71 o 
   7   4   4        7.10        7.99      1.19 o 
   8   4   4        0.18        0.14      0.20 o 
   9   4   4        0.83        0.62      0.35 o 
  -5   5   4        0.37        0.00      0.48 o 
  -4   5   4        0.82        1.17      0.83 o 
  -3   5   4        0.08        0.00      0.57 o 
  -2   5   4        0.00        0.19      0.35 o 
  -1   5   4        8.26        7.46      0.70 o 
   0   5   4       13.81       14.90      1.16 o 
   1   5   4        1.96        1.80      0.53 o 
   2   5   4       41.55       41.08      6.11 o 
   3   5   4       61.25       63.10      2.90 o 
   4   5   4        9.90        9.28      0.67 o 
   5   5   4       40.67       37.58      1.70 o 
   6   5   4        0.05        0.24      0.29 o 
   7   5   4        2.85        1.68      0.55 o 
   8   5   4        1.09        1.39      0.49 o 
   9   5   4        0.96        1.07      0.51 o 
  -4   6   4        0.04        0.40      0.88 o 
  -3   6   4        7.88        8.81      1.76 o 
  -2   6   4        1.30        3.60      1.14 o 
  -1   6   4       34.59       37.45      3.63 o 
   0   6   4       20.12       20.20      1.39 o 
   1   6   4      191.97      190.23     17.75 o 
   2   6   4      219.07      209.34      5.74 o 
   3   6   4       59.99       58.42      5.43 o 
   4   6   4       49.51       47.08      2.26 o 
   5   6   4       28.38       27.76      2.18 o 
   6   6   4        0.54        0.96      0.52 o 
   7   6   4        0.53        0.56      0.75 o 
   8   6   4        2.92        2.24      0.81 o 
   9   6   4        0.00        0.36      1.16 o 
  -3   7   4       14.95       22.92      3.20 o 
  -2   7   4       29.81       33.44      3.57 o 
  -1   7   4       16.95       23.80      3.06 o 
   0   7   4      200.94      235.55     10.50 o 
   1   7   4        3.98        3.64      0.69 o 
   2   7   4      200.02      204.37      5.84 o 
   3   7   4        7.28        6.66      0.80 o 
   4   7   4       74.90       78.92      3.56 o 
   5   7   4       13.85       13.58      2.16 o 
   6   7   4        1.73        1.28      0.28 o 
   7   7   4        0.99        1.13      0.52 o 
   8   7   4        0.07        0.16      0.28 o 
  -1   8   4        0.65        0.57      0.74 o 
   0   8   4        1.06       14.64      2.37 o 
   1   8   4        0.64        0.00      0.61 o 
   2   8   4        2.02        1.43      0.42 o 
   3   8   4        2.77        3.33      1.00 o 
   4   8   4        0.41        2.45      0.97 o 
   5   8   4        9.82       10.75      1.96 o 
   6   8   4        5.26        7.06      1.70 o 
   7   8   4        0.19        0.78      0.35 o 
   8   8   4        0.42        4.37      1.11 o 
   1   9   4        0.20        0.00      0.36 o 
   2   9   4        0.20        0.00      0.72 o 
   3   9   4        0.05        0.00      0.57 o 
   4   9   4        1.93        4.39      1.27 o 
   5   9   4        0.67        0.00      0.63 o 
   6   9   4        0.80        1.08      0.78 o 
   7   9   4        7.30        7.38      1.99 o 
  -5  -7   5        1.15        0.79      0.91 o 
  -4  -7   5        1.41        1.15      0.68 o 
  -3  -7   5        0.03        0.00      0.39 o 
  -2  -7   5        0.08        0.20      0.46 o 
  -1  -7   5        3.10        6.76      1.97 o 
  -7  -6   5        1.30        1.59      0.61 o 
  -6  -6   5        0.03        0.00      0.34 o 
  -5  -6   5        3.44        4.22      0.93 o 
  -4  -6   5        9.84        8.89      1.26 o 
  -3  -6   5       28.22       24.69      2.14 o 
  -2  -6   5        1.28        1.12      0.46 o 
  -1  -6   5       13.47       13.97      1.55 o 
   0  -6   5        0.94        0.51      0.22 o 
   1  -6   5        0.19        0.24      0.33 o 
   2  -6   5        0.13        0.39      0.43 o 
  -7  -5   5        0.00        0.00      0.71 o 
  -6  -5   5        0.16        0.00      0.58 o 
  -5  -5   5        0.22        0.66      0.42 o 
  -4  -5   5        7.87        4.99      1.23 o 
  -3  -5   5       22.05       18.64      1.68 o 
  -2  -5   5       25.82       21.90      1.69 o 
  -1  -5   5        0.48        0.47      0.30 o 
   0  -5   5       48.55       43.96      2.70 o 
   1  -5   5       19.23       18.94      2.20 o 
   2  -5   5       14.30       13.14      1.63 o 
   3  -5   5        6.75        6.74      1.16 o 
  -8  -4   5        0.12        0.00      0.83 o 
  -7  -4   5        0.30        0.68      0.75 o 
  -6  -4   5        3.46        2.91      0.69 o 
  -5  -4   5        1.55        1.51      0.36 o 
  -4  -4   5       14.56       13.78      1.07 o 
  -3  -4   5       46.94       45.53      1.98 o 
  -2  -4   5       60.72       58.90      2.86 o 
  -1  -4   5       59.07       59.94      4.44 o 
   0  -4   5      255.20      231.84     10.06 o 
   1  -4   5      137.54      126.10      3.28 o 
   2  -4   5       83.11       74.59      2.56 o 
   3  -4   5       73.27       72.39      2.70 o 
   4  -4   5        0.01        0.53      0.30 o 
  -8  -3   5        0.66        0.69      0.52 o 
  -7  -3   5        0.46        0.00      0.28 o 
  -6  -3   5        0.39        0.00      0.22 o 
  -5  -3   5        6.99        7.51      1.96 o 
  -4  -3   5        5.21        4.36      0.44 o 
  -3  -3   5       28.64       33.60      1.61 o 
  -2  -3   5       15.86       19.01      1.15 o 
  -1  -3   5      293.11      299.59      9.36 o 
   0  -3   5       85.80       81.64      4.99 o 
   1  -3   5       52.05       43.47      1.48 o 
   2  -3   5       49.49       46.53      2.11 o 
   3  -3   5        8.42        8.74      0.81 o 
   4  -3   5       14.68       14.13      1.13 o 
   5  -3   5        1.33        1.07      0.39 o 
  -8  -2   5        0.00        0.49      0.44 o 
  -7  -2   5        7.90        7.45      1.32 o 
  -6  -2   5        2.80        2.95      0.72 o 
  -5  -2   5        1.81        1.41      0.47 o 
  -4  -2   5        7.73        6.38      0.53 o 
  -3  -2   5        2.30        2.69      0.43 o 
  -2  -2   5      262.26      296.82      8.07 o 
  -1  -2   5        2.10        1.74      0.30 o 
   0  -2   5       68.08       55.22      6.19 o 
   1  -2   5      155.89      161.73     10.59 o 
   2  -2   5       27.26       24.99      1.16 o 
   3  -2   5        8.28        6.09      0.61 o 
   4  -2   5        6.72        7.41      0.75 o 
   5  -2   5        0.13        0.42      0.16 o 
   6  -2   5        1.93        1.10      0.37 o 
  -8  -1   5        0.34        0.51      0.50 o 
  -7  -1   5        2.17        1.31      0.60 o 
  -6  -1   5        9.56        9.70      1.49 o 
  -5  -1   5        6.75        6.95      1.09 o 
  -4  -1   5        3.29        3.03      0.68 o 
  -3  -1   5        2.43        2.34      0.57 o 
  -2  -1   5        2.59        4.05      0.71 o 
  -1  -1   5      332.40      405.50     27.63 o 
   0  -1   5      170.73      204.02      7.71 o 
   1  -1   5      153.50      184.17      3.35 o 
   2  -1   5       50.94       59.35      2.64 o 
   3  -1   5       48.23       48.25      2.34 o 
   4  -1   5       61.21       63.87      2.83 o 
   5  -1   5       12.53       11.46      0.99 o 
   6  -1   5        2.97        2.11      0.64 o 
   7  -1   5        2.20        0.98      0.50 o 
  -8   0   5        0.15        0.89      0.41 o 
  -7   0   5        0.25        0.26      0.44 o 
  -6   0   5        9.00        9.04      1.51 o 
  -5   0   5       68.63       62.67      3.72 o 
  -4   0   5       95.59       95.53      4.49 o 
  -3   0   5       32.63       35.11      2.40 o 
  -2   0   5      650.47      700.58     21.19 o 
  -1   0   5      138.40      143.02     14.47 o 
   0   0   5      880.80     1228.96     59.32 o 
   1   0   5      180.24      204.57      6.04 o 
   2   0   5      263.04      292.34      6.58 o 
   3   0   5       67.41       74.89      2.00 o 
   4   0   5        3.02        3.96      0.47 o 
   5   0   5        6.43        7.82      0.70 o 
   6   0   5        4.05        5.15      1.60 o 
   7   0   5        0.04        0.07      0.49 o 
  -7   1   5        4.78        3.88      1.26 o 
  -6   1   5       10.22       10.62      1.70 o 
  -5   1   5        0.35        0.00      0.28 o 
  -4   1   5        2.40        0.81      0.40 o 
  -3   1   5       16.32       14.55      1.60 o 
  -2   1   5        0.39        0.16      0.19 o 
  -1   1   5        8.68       10.01      0.94 o 
   0   1   5       21.04       22.79      2.04 o 
   1   1   5       13.36       18.19      1.33 o 
   2   1   5      166.74      188.74      5.15 o 
   3   1   5        7.90        8.10      1.06 o 
   4   1   5       74.54       70.67      3.86 o 
   5   1   5       23.74       25.99      1.22 o 
   6   1   5        7.34        5.84      0.88 o 
   7   1   5        1.82        0.98      0.35 o 
   8   1   5        0.01        0.00      0.29 o 
  -7   2   5        0.23        0.53      0.32 o 
  -6   2   5        5.85        6.53      1.43 o 
  -5   2   5        0.40        0.38      0.43 o 
  -4   2   5       19.44       23.22      2.46 o 
  -3   2   5        1.57        0.99      0.53 o 
  -2   2   5      157.61      163.69      6.99 o 
  -1   2   5       56.24       52.53      5.10 o 
   0   2   5        4.70        6.85      0.88 o 
   1   2   5        6.82        8.97      0.96 o 
   2   2   5        4.78        7.24      0.64 o 
   3   2   5       78.32       79.10      3.14 o 
   4   2   5        0.24        0.01      0.57 o 
   5   2   5       39.19       35.05      2.54 o 
   6   2   5        8.32        8.32      1.71 o 
   7   2   5       10.38       10.91      1.32 o 
   8   2   5        2.88        3.06      0.65 o 
  -6   3   5        0.00        0.25      0.32 o 
  -5   3   5        0.01        1.45      0.75 o 
  -4   3   5        5.50        4.34      1.23 o 
  -3   3   5       49.68       46.55      2.23 o 
  -2   3   5       76.39       75.80      3.59 o 
  -1   3   5      384.07      385.65     12.54 o 
   0   3   5      750.91      792.15     15.89 o 
   1   3   5     1513.36     1856.50     53.51 o 
   2   3   5       63.00       71.40      3.20 o 
   3   3   5       63.80       64.68      2.86 o 
   4   3   5        0.84        0.89      0.35 o 
   5   3   5       19.25       19.68      0.94 o 
   6   3   5        4.65        4.98      0.86 o 
   7   3   5        0.00        0.00      0.27 o 
   8   3   5        0.00        0.00      0.55 o 
   9   3   5        1.16        2.20      0.58 o 
  -5   4   5       14.68       18.67      2.62 o 
  -4   4   5        0.23        1.99      0.91 o 
  -3   4   5       80.74       90.36      5.57 o 
  -2   4   5        7.18        6.32      0.73 o 
  -1   4   5       73.47       68.49      2.44 o 
   0   4   5       12.59       15.01      1.25 o 
   1   4   5      232.18      198.70      5.65 o 
   2   4   5      300.55      290.44      9.39 o 
   3   4   5       33.24       28.58      1.90 o 
   4   4   5       64.33       62.28      1.90 o 
   5   4   5       10.99       10.47      0.77 o 
   6   4   5        0.03        0.27      0.66 o 
   7   4   5       15.13       15.58      1.68 o 
   8   4   5        0.99        0.64      0.25 o 
   9   4   5        2.03        1.79      0.54 o 
  -5   5   5        1.01        1.56      0.93 o 
  -4   5   5        1.76        6.10      1.70 o 
  -3   5   5        0.01        0.26      0.53 o 
  -2   5   5        1.31        0.76      0.43 o 
  -1   5   5       11.21        9.18      1.52 o 
   0   5   5        1.85        1.83      0.47 o 
   1   5   5      140.25      139.61      4.47 o 
   2   5   5        3.65        3.30      0.91 o 
   3   5   5        0.30        0.85      0.32 o 
   4   5   5       98.84      101.18      3.78 o 
   5   5   5        0.14        0.14      0.12 o 
   6   5   5       71.27       76.06      5.09 o 
   7   5   5        0.52        1.43      0.52 o 
   8   5   5       24.73       30.77      2.70 o 
   9   5   5        0.03        0.37      0.85 o 
  -4   6   5        0.34        1.56      0.92 o 
  -3   6   5       35.82       48.24      4.32 o 
  -2   6   5       49.38       63.67      5.15 o 
  -1   6   5       57.33       70.30      5.20 o 
   0   6   5      113.11      106.68     14.49 o 
   1   6   5       17.34       17.03      1.46 o 
   2   6   5        2.88        2.60      0.53 o 
   3   6   5        9.63        8.52      1.81 o 
   4   6   5        5.42        5.36      0.83 o 
   5   6   5        4.30        3.41      0.75 o 
   6   6   5       13.45       13.62      1.62 o 
   7   6   5        1.20        0.79      0.49 o 
   8   6   5        3.10        3.73      0.77 o 
   9   6   5        0.10        0.36      0.41 o 
  -2   7   5       19.52       26.23      3.28 o 
  -1   7   5        7.02        9.90      2.01 o 
   0   7   5       15.01       20.54      2.80 o 
   1   7   5        1.77        1.33      0.37 o 
   2   7   5        1.78        1.41      0.43 o 
   3   7   5        1.20        1.19      0.28 o 
   4   7   5        0.02        0.05      0.32 o 
   5   7   5        3.62        2.41      0.96 o 
   6   7   5        8.62        8.60      1.28 o 
   7   7   5        5.87        5.26      1.12 o 
   8   7   5        0.21        0.32      0.38 o 
  -1   8   5        0.64        0.00      1.14 o 
   0   8   5        0.13        0.00      1.00 o 
   1   8   5        0.84        0.95      0.84 o 
   2   8   5        0.70        1.23      0.82 o 
   3   8   5        2.82        1.97      0.77 o 
   4   8   5        0.05        0.00      0.42 o 
   5   8   5        6.06        5.86      1.56 o 
   6   8   5        0.31        0.37      0.41 o 
   7   8   5        6.88        8.56      1.49 o 
   8   8   5        2.98        2.61      0.93 o 
   1   9   5        0.00        0.90      0.76 o 
   2   9   5        3.42        5.04      1.42 o 
   3   9   5        5.02        7.87      1.86 o 
   4   9   5        8.02       10.17      1.87 o 
   5   9   5        1.87        1.84      0.77 o 
   6   9   5        0.85        2.11      0.82 o 
  -3  -7   6        0.01        0.22      0.56 o 
  -6  -6   6        0.33        5.37      1.04 o 
  -5  -6   6        2.07        2.39      0.63 o 
  -4  -6   6        0.08        0.25      0.28 o 
  -3  -6   6        0.14        0.60      0.71 o 
  -2  -6   6        4.25        6.30      1.70 o 
  -1  -6   6        7.80        8.26      1.21 o 
   0  -6   6        0.22        2.14      0.72 o 
   1  -6   6        1.87        2.11      0.70 o 
  -7  -5   6        0.08        0.00      0.63 o 
  -6  -5   6        0.64        0.01      0.43 o 
  -5  -5   6        1.39        1.56      0.86 o 
  -4  -5   6        9.67        8.48      1.27 o 
  -3  -5   6       17.70       19.42      1.80 o 
  -2  -5   6        6.66        6.93      1.67 o 
  -1  -5   6        0.70        1.30      0.51 o 
   0  -5   6       35.24       28.21      2.25 o 
   1  -5   6        9.49        8.34      1.27 o 
   2  -5   6        4.30        2.91      0.73 o 
  -7  -4   6        0.29        0.07      0.34 o 
  -6  -4   6       25.06       32.09      2.82 o 
  -5  -4   6       21.42       27.90      1.73 o 
  -4  -4   6      142.91      141.89      4.13 o 
  -3  -4   6      192.06      204.93      5.11 o 
  -2  -4   6      114.02      111.86      4.29 o 
  -1  -4   6      452.78      446.85     16.17 o 
   0  -4   6       36.85       34.57      3.46 o 
   1  -4   6       66.77       60.60      4.83 o 
   2  -4   6       44.96       44.00      2.92 o 
   3  -4   6        3.57        3.97      0.90 o 
   4  -4   6        6.12        5.60      1.08 o 
  -7  -3   6        3.46        4.72      2.47 o 
  -6  -3   6        3.15        6.05      2.31 o 
  -5  -3   6       64.49       70.96      8.26 o 
  -4  -3   6       54.95       56.03      4.28 o 
  -3  -3   6       70.86       73.14      2.64 o 
  -2  -3   6      143.92      153.94      5.09 o 
  -1  -3   6        7.18        6.95      0.70 o 
   0  -3   6        4.56        8.81      1.67 o 
   1  -3   6       40.71       36.59      3.37 o 
   2  -3   6        4.60        4.78      1.21 o 
   3  -3   6        3.14        1.75      1.18 o 
   4  -3   6        0.20        0.27      0.44 o 
   5  -3   6        0.18        0.00      1.22 o 
  -7  -2   6        2.73        1.76      0.61 o 
  -6  -2   6       36.55       34.15      2.53 o 
  -5  -2   6        3.89        4.47      0.65 o 
  -4  -2   6        6.81        6.10      0.85 o 
  -3  -2   6        8.66        8.87      1.64 o 
  -2  -2   6        1.70        1.23      0.33 o 
  -1  -2   6       34.62       41.65      1.88 o 
   0  -2   6       17.92       14.73      2.27 o 
   1  -2   6        3.82        2.81      0.41 o 
   2  -2   6       63.58       58.13      4.08 o 
   3  -2   6        0.72        0.00      0.39 o 
   4  -2   6        0.44        0.34      0.25 o 
   5  -2   6        1.93        0.73      0.20 o 
   6  -2   6        0.00        0.00      0.58 o 
  -7  -1   6        2.92        3.55      0.99 o 
  -6  -1   6        7.61        4.73      1.14 o 
  -5  -1   6       91.05       90.22      4.32 o 
  -4  -1   6       83.18       80.61      3.30 o 
  -3  -1   6       15.90       18.14      1.18 o 
  -2  -1   6      260.49      276.77     14.94 o 
  -1  -1   6       14.00       11.53      0.80 o 
   0  -1   6      174.52      196.42     10.16 o 
   1  -1   6       67.71       76.83      2.28 o 
   2  -1   6       16.30       17.15      1.85 o 
   3  -1   6       29.00       26.90      1.85 o 
   4  -1   6        2.03        2.37      1.07 o 
   5  -1   6        5.05        6.89      0.93 o 
   6  -1   6        1.66        1.32      0.38 o 
   7  -1   6        0.00        0.00      0.60 o 
  -7   0   6        2.97        2.11      0.87 o 
  -6   0   6       34.65       27.51      2.76 o 
  -5   0   6       14.50       11.72      1.56 o 
  -4   0   6       20.51       18.42      1.82 o 
  -3   0   6       10.07       20.00      1.89 o 
  -2   0   6      162.05      183.93      5.11 o 
  -1   0   6       18.74       25.65      1.71 o 
   0   0   6      119.48      155.71      9.98 o 
   1   0   6        6.09        4.17      0.75 o 
   2   0   6       41.27       41.52      3.91 o 
   3   0   6       24.52       31.68      3.91 o 
   4   0   6        0.74        0.62      0.22 o 
   5   0   6       42.79       44.46      1.75 o 
   6   0   6       16.99       19.08      2.48 o 
   7   0   6        0.03        0.00      1.02 o 
  -7   1   6        0.01        0.00      0.32 o 
  -6   1   6        0.21        0.00      0.59 o 
  -5   1   6        0.12        0.39      0.48 o 
  -4   1   6        0.56        1.40      0.67 o 
  -3   1   6       44.19       39.34      2.84 o 
  -2   1   6        3.68        4.61      0.71 o 
  -1   1   6        0.31        0.29      0.60 o 
   0   1   6       25.69       26.93      3.54 o 
   1   1   6        1.83        1.05      0.40 o 
   2   1   6        4.40        5.79      0.57 o 
   3   1   6       22.38       29.53      2.81 o 
   4   1   6       11.29       11.57      0.80 o 
   5   1   6        0.01        0.00      0.26 o 
   6   1   6       30.07       32.51      2.07 o 
   7   1   6       16.39       19.38      2.67 o 
   8   1   6        0.66        0.00      0.45 o 
  -6   2   6        1.39        0.42      0.52 o 
  -5   2   6        0.28        0.11      0.37 o 
  -4   2   6        8.68        6.80      1.42 o 
  -3   2   6       12.84       12.48      1.76 o 
  -2   2   6        5.89        4.91      1.05 o 
  -1   2   6        3.70        3.50      0.84 o 
   0   2   6       51.72       66.97      3.01 o 
   1   2   6       72.74       82.81      3.35 o 
   2   2   6       19.35       19.27      1.18 o 
   3   2   6       25.88       26.32      1.65 o 
   4   2   6       18.98       20.81      2.43 o 
   5   2   6       11.61       10.75      0.80 o 
   6   2   6       11.65       12.61      1.29 o 
   7   2   6        1.99        2.02      0.59 o 
   8   2   6        0.12        0.26      0.44 o 
  -6   3   6        1.03        0.40      0.46 o 
  -5   3   6       35.20       35.11      3.48 o 
  -4   3   6        8.71       10.13      1.81 o 
  -3   3   6      129.72      144.61      7.23 o 
  -2   3   6        1.70        1.72      0.79 o 
  -1   3   6       27.28       26.26      1.73 o 
   0   3   6        9.03       42.07      3.51 o 
   1   3   6      224.08      253.79     13.52 o 
   2   3   6       55.46       69.77      3.12 o 
   3   3   6        2.75        3.30      0.72 o 
   4   3   6        0.00        0.04      0.24 o 
   5   3   6       31.59       31.70      2.24 o 
   6   3   6        1.02        4.83      0.89 o 
   7   3   6       25.70       29.51      2.28 o 
   8   3   6        9.43       12.16      1.54 o 
  -5   4   6        3.67        3.11      1.00 o 
  -4   4   6        4.69        6.95      1.69 o 
  -3   4   6        2.31        3.06      1.00 o 
  -2   4   6        7.00        5.69      1.41 o 
  -1   4   6        1.05        0.55      0.23 o 
   0   4   6       29.39       30.61      1.61 o 
   1   4   6       25.44       28.25      1.92 o 
   2   4   6        7.01        2.70      0.57 o 
   3   4   6        0.61        0.99      0.24 o 
   4   4   6       15.86       13.29      1.34 o 
   5   4   6        4.34        4.01      0.51 o 
   6   4   6        0.35        0.87      0.47 o 
   7   4   6       10.02        9.59      1.39 o 
   8   4   6        0.13        0.92      0.57 o 
  -4   5   6        0.00        0.78      0.62 o 
  -3   5   6       17.92       22.74      2.90 o 
  -2   5   6        0.03        0.21      0.80 o 
  -1   5   6       15.69       12.71      2.39 o 
   0   5   6      106.01      102.11      8.96 o 
   1   5   6        9.43        8.47      1.08 o 
   2   5   6      328.06      339.67     18.06 o 
   3   5   6       11.44        9.77      1.11 o 
   4   5   6       45.56       50.10      2.70 o 
   5   5   6        2.33        1.81      0.60 o 
   6   5   6        6.85        5.27      0.98 o 
   7   5   6        0.29        0.00      0.46 o 
   8   5   6        6.20        5.68      1.69 o 
   9   5   6        1.43        1.46      0.68 o 
  -3   6   6        0.36        1.51      1.00 o 
  -2   6   6        3.66        2.95      1.14 o 
  -1   6   6        1.12        1.10      0.77 o 
   0   6   6        0.28        3.33      1.09 o 
   1   6   6        7.10        6.11      0.73 o 
   2   6   6       20.42       20.68      2.36 o 
   3   6   6        2.73       16.40      1.51 o 
   4   6   6        2.18        1.89      0.50 o 
   5   6   6        6.71        6.16      1.44 o 
   6   6   6       17.00       14.02      1.69 o 
   7   6   6        0.60        0.53      0.41 o 
   8   6   6        0.42        0.89      0.92 o 
  -2   7   6        1.41        1.10      0.57 o 
  -1   7   6        1.54        1.59      0.73 o 
   0   7   6        0.30        0.48      0.57 o 
   1   7   6        3.50        3.29      0.56 o 
   2   7   6        3.35        3.22      0.62 o 
   3   7   6        4.58        3.61      0.73 o 
   4   7   6        0.37        0.59      0.41 o 
   5   7   6       13.61       11.09      1.29 o 
   6   7   6        8.10        8.08      1.88 o 
   7   7   6        2.94        2.14      0.93 o 
   8   7   6        0.83        0.42      0.64 o 
  -1   8   6        5.97        4.58      1.38 o 
   0   8   6        4.40        5.39      1.42 o 
   1   8   6        3.86        5.44      1.04 o 
   2   8   6        0.87        0.23      0.23 o 
   3   8   6        6.43        7.08      1.02 o 
   4   8   6        4.23        4.42      1.25 o 
   5   8   6        2.65        1.16      0.86 o 
   6   8   6        0.16        1.01      0.78 o 
   7   8   6        4.49        3.33      1.31 o 
   2   9   6        2.04        2.00      0.77 o 
   3   9   6        0.86        1.14      0.64 o 
   4   9   6        0.03        0.00      0.26 o 
   5   9   6        2.00        2.17      0.97 o 
   6   9   6        3.62        4.52      1.46 o 
  -4  -6   7        0.11        0.00      0.51 o 
  -3  -6   7        3.83        3.96      1.40 o 
  -2  -6   7        5.64        5.44      1.82 o 
  -1  -6   7        0.24        0.33      0.58 o 
  -6  -5   7       10.12       11.79      1.68 o 
  -5  -5   7        3.77        4.39      0.94 o 
  -4  -5   7       33.82       32.25      2.60 o 
  -3  -5   7       26.80       26.20      3.43 o 
  -2  -5   7       13.17       11.64      2.23 o 
  -1  -5   7       39.95       33.13      3.83 o 
   0  -5   7        5.17        4.20      0.91 o 
   1  -5   7        0.46        0.46      0.24 o 
   2  -5   7        0.00        0.44      0.55 o 
  -6  -4   7        4.98        6.48      1.64 o 
  -5  -4   7      103.38      112.23      5.00 o 
  -4  -4   7       24.52       22.06      1.91 o 
  -3  -4   7       44.05       48.86      2.31 o 
  -2  -4   7       42.11       37.35      2.37 o 
  -1  -4   7        4.64        4.79      1.34 o 
   0  -4   7        1.42        0.81      0.58 o 
   1  -4   7       18.10       14.14      2.37 o 
   2  -4   7        1.19        0.59      0.50 o 
   3  -4   7        1.93        1.78      0.63 o 
  -7  -3   7       13.40       18.34      3.14 o 
  -6  -3   7       45.78       47.33      8.14 o 
  -5  -3   7        3.16        2.27      0.65 o 
  -4  -3   7       25.51       29.62      1.84 o 
  -3  -3   7        9.79       10.19      0.98 o 
  -2  -3   7       20.11       19.53      1.87 o 
  -1  -3   7        3.68        3.76      0.53 o 
   0  -3   7        0.23        0.03      0.60 o 
   1  -3   7       23.52       22.39      2.78 o 
   2  -3   7       17.55       12.29      1.97 o 
   3  -3   7        0.03        0.03      0.29 o 
   4  -3   7        0.45        0.81      0.46 o 
  -6  -2   7        1.02        0.63      0.66 o 
  -5  -2   7        5.86        5.75      0.79 o 
  -4  -2   7        0.36        0.24      0.26 o 
  -3  -2   7        3.94        2.23      0.33 o 
  -2  -2   7       40.16       47.08      2.40 o 
  -1  -2   7        2.24        1.83      0.36 o 
   0  -2   7        0.86        0.86      0.34 o 
   1  -2   7        2.18        2.02      0.77 o 
   2  -2   7       12.76       12.12      1.93 o 
   3  -2   7        0.92        1.97      0.78 o 
   4  -2   7        0.90        1.01      0.57 o 
   5  -2   7        3.43        2.85      1.28 o 
  -7  -1   7        0.90        0.00      0.24 o 
  -6  -1   7       16.14       13.38      1.77 o 
  -5  -1   7        4.62        3.55      0.70 o 
  -4  -1   7       18.77       15.22      1.20 o 
  -3  -1   7        0.15        0.25      0.21 o 
  -2  -1   7       56.18       66.24      3.32 o 
  -1  -1   7       11.60       15.03      2.32 o 
   0  -1   7        3.16        1.97      0.31 o 
   1  -1   7       10.29       10.41      0.73 o 
   2  -1   7        0.03        0.00      0.43 o 
   3  -1   7        2.22        2.62      0.58 o 
   4  -1   7        0.65        0.75      0.37 o 
   5  -1   7        0.30        0.45      0.30 o 
   6  -1   7        5.15        5.25      1.07 o 
  -7   0   7        0.32        0.00      0.58 o 
  -6   0   7       11.10        9.94      1.65 o 
  -5   0   7        9.70        7.74      1.31 o 
  -4   0   7       13.44       14.42      1.60 o 
  -3   0   7       53.42       58.80      2.69 o 
  -2   0   7       17.42       25.22      1.66 o 
  -1   0   7        3.45        3.35      0.56 o 
   0   0   7       21.69       43.48      3.62 o 
   1   0   7       82.35      101.55      5.84 o 
   2   0   7       59.57       64.21      3.26 o 
   3   0   7        2.18        1.86      0.53 o 
   4   0   7        4.65        3.50      0.68 o 
   5   0   7        0.71        0.63      0.32 o 
   6   0   7       17.07       16.68      2.51 o 
   7   0   7        0.52        0.38      1.51 o 
  -6   1   7        7.00        5.23      1.26 o 
  -5   1   7        0.81        0.88      0.53 o 
  -4   1   7        0.00        0.00      0.45 o 
  -3   1   7        3.09        2.73      0.76 o 
  -2   1   7       50.20       53.34      2.68 o 
  -1   1   7       41.61       40.54      3.77 o 
   0   1   7       11.61       13.22      1.74 o 
   1   1   7       43.83       44.96      2.53 o 
   2   1   7       46.52       39.68      4.90 o 
   3   1   7      155.03      161.81      7.91 o 
   4   1   7        0.06        0.27      0.58 o 
   5   1   7        2.79        2.19      0.50 o 
   6   1   7        1.30        1.75      0.97 o 
   7   1   7        2.97        4.36      1.34 o 
  -6   2   7        0.07        0.00      0.49 o 
  -5   2   7        1.50        0.17      0.41 o 
  -4   2   7        7.78        9.30      1.66 o 
  -3   2   7        8.90        9.46      1.57 o 
  -2   2   7        1.37        1.59      0.43 o 
  -1   2   7        9.34        7.72      1.01 o 
   0   2   7       19.36       13.05      2.09 o 
   1   2   7       11.69       14.45      1.45 o 
   2   2   7        7.44        7.87      0.75 o 
   3   2   7        0.02        0.12      0.17 o 
   4   2   7       10.79        8.62      1.68 o 
   5   2   7        3.69        3.90      0.51 o 
   6   2   7        1.51        2.81      1.02 o 
   7   2   7        4.33        3.45      1.22 o 
   8   2   7        7.30        9.39      2.02 o 
  -5   3   7        5.96        7.67      1.60 o 
  -4   3   7        2.71        2.95      1.10 o 
  -3   3   7        7.28        7.01      1.51 o 
  -2   3   7        1.76        1.93      0.75 o 
  -1   3   7        0.04        0.00      0.34 o 
   0   3   7        2.38        2.02      0.60 o 
   1   3   7      104.64      106.17      7.97 o 
   2   3   7       17.32       21.33      1.75 o 
   3   3   7       86.11       92.28      3.94 o 
   4   3   7       42.88       47.33      2.78 o 
   5   3   7       19.43       20.32      1.66 o 
   6   3   7      156.74      157.79      5.47 o 
   7   3   7       27.65       34.31      2.45 o 
   8   3   7       32.48       35.97      4.15 o 
  -5   4   7        2.08        1.99      0.84 o 
  -4   4   7        1.48        2.52      1.00 o 
  -3   4   7        0.07        0.00      0.44 o 
  -2   4   7        7.70        5.86      1.38 o 
  -1   4   7        0.44        0.23      0.60 o 
   0   4   7       71.71       70.62      3.90 o 
   1   4   7        8.57        6.98      1.51 o 
   2   4   7       18.51       19.22      1.67 o 
   3   4   7        1.41        1.68      0.52 o 
   4   4   7        3.94        4.64      0.86 o 
   5   4   7       83.82       74.26      5.39 o 
   6   4   7        0.05        0.00      1.06 o 
   7   4   7       16.94       19.94      1.90 o 
   8   4   7        6.67        6.47      1.16 o 
  -4   5   7        0.60        1.78      0.95 o 
  -3   5   7        3.62        5.67      1.48 o 
  -2   5   7       19.65       27.44      3.22 o 
  -1   5   7        1.10        0.89      0.53 o 
   0   5   7        6.49        5.22      0.72 o 
   1   5   7       51.70       50.92      3.91 o 
   2   5   7       24.43       20.11      1.76 o 
   3   5   7        0.46        0.50      0.71 o 
   4   5   7        4.26        2.12      0.99 o 
   5   5   7       18.07       14.35      2.25 o 
   6   5   7        5.04        5.67      1.01 o 
   7   5   7        0.15        0.00      0.79 o 
   8   5   7        0.01        0.18      0.49 o 
  -3   6   7        0.41        1.25      1.14 o 
  -2   6   7        0.49        0.12      0.43 o 
  -1   6   7        0.15        0.29      0.44 o 
   0   6   7        2.28        2.03      0.60 o 
   1   6   7       18.39       22.05      1.89 o 
   2   6   7       49.28       41.73      4.02 o 
   3   6   7        5.25        2.45      1.28 o 
   4   6   7        5.60        2.43      1.00 o 
   5   6   7       28.40       21.85      1.94 o 
   6   6   7       12.85       14.78      2.51 o 
   7   6   7       13.48       13.13      1.90 o 
   8   6   7        4.94        5.78      1.19 o 
  -2   7   7        0.04        0.04      0.62 o 
  -1   7   7        1.71        4.03      1.16 o 
   0   7   7        0.16        7.04      1.84 o 
   1   7   7       13.77       13.00      1.39 o 
   2   7   7       18.98       19.76      3.20 o 
   3   7   7        6.51        5.02      1.28 o 
   4   7   7        3.01        1.62      0.55 o 
   5   7   7       12.88        9.80      2.83 o 
   6   7   7        1.53        0.41      0.49 o 
   7   7   7        4.01        2.51      1.19 o 
   8   7   7        0.30        0.50      0.77 o 
   0   8   7        0.42        1.19      0.62 o 
   1   8   7        0.28        1.31      0.48 o 
   2   8   7        0.88        1.25      0.40 o 
   3   8   7        5.35        4.60      1.71 o 
   4   8   7        0.01        0.00      0.35 o 
   5   8   7        0.05        0.25      0.55 o 
   6   8   7        2.08        2.41      1.09 o 
   7   8   7        0.14        0.00      0.57 o 
   2   9   7        0.47        0.41      0.45 o 
   3   9   7        0.03        0.00      0.62 o 
   4   9   7        4.94        6.98      1.61 o 
   5   9   7        0.05        1.63      0.92 o 
  -4  -5   8        0.57        1.75      1.01 o 
  -3  -5   8        0.85        0.28      0.95 o 
  -2  -5   8        0.04        0.00      0.82 o 
  -1  -5   8        0.10        0.00      0.71 o 
   0  -5   8        1.35        1.06      0.60 o 
  -6  -4   8       18.51       18.86      2.09 o 
  -5  -4   8        5.55        5.59      1.10 o 
  -4  -4   8       15.76       15.73      1.75 o 
  -3  -4   8        7.03        6.96      1.14 o 
  -2  -4   8       19.04       18.18      2.88 o 
  -1  -4   8        0.00        0.50      0.68 o 
   0  -4   8        0.65        1.14      0.77 o 
   1  -4   8        0.01        0.26      0.55 o 
   2  -4   8        0.00        0.00      0.70 o 
  -6  -3   8        1.15        0.00      0.59 o 
  -5  -3   8        9.42        5.06      0.95 o 
  -4  -3   8        6.75        6.89      0.90 o 
  -3  -3   8       13.33       11.22      1.30 o 
  -2  -3   8       50.90       57.76      3.25 o 
  -1  -3   8       23.09       21.58      1.94 o 
   0  -3   8        0.43        1.36      0.80 o 
   1  -3   8       12.37        8.43      1.87 o 
   2  -3   8        9.24        7.86      1.77 o 
   3  -3   8        0.00        0.00      0.63 o 
  -6  -2   8        0.65        0.12      0.37 o 
  -5  -2   8        0.05        0.00      0.82 o 
  -4  -2   8        0.14        1.18      0.63 o 
  -3  -2   8        1.47        0.84      0.33 o 
  -2  -2   8       11.31        9.68      1.07 o 
  -1  -2   8        3.28        2.43      0.40 o 
   0  -2   8       18.82       20.29      1.79 o 
   1  -2   8       38.03       41.93      3.82 o 
   2  -2   8        8.92        9.15      1.79 o 
   3  -2   8       20.95       17.50      2.42 o 
   4  -2   8        2.64        2.40      0.91 o 
  -6  -1   8        9.49        6.86      1.82 o 
  -5  -1   8        2.79        2.70      0.69 o 
  -4  -1   8        0.12        0.00      0.27 o 
  -3  -1   8        0.59        0.13      0.27 o 
  -2  -1   8       13.44       13.39      1.02 o 
  -1  -1   8        5.48        8.51      0.92 o 
   0  -1   8        2.67        3.38      0.42 o 
   1  -1   8       19.26       19.45      1.93 o 
   2  -1   8       14.88       14.65      1.60 o 
   3  -1   8        0.70        0.10      0.44 o 
   4  -1   8        2.78        3.06      0.73 o 
   5  -1   8        7.22        6.93      1.55 o 
  -6   0   8        9.05        5.94      1.35 o 
  -5   0   8        1.65        2.48      0.65 o 
  -4   0   8        0.10        5.82      1.38 o 
  -3   0   8        2.31        1.42      0.77 o 
  -2   0   8        5.72        5.92      1.32 o 
  -1   0   8       58.91       64.83      2.82 o 
   0   0   8        4.10       14.16      2.14 o 
   1   0   8        2.26        2.49      0.69 o 
   2   0   8       89.20      105.68      7.88 o 
   3   0   8        0.34        0.14      0.38 o 
   4   0   8       18.61       17.60      1.71 o 
   5   0   8       18.83       20.85      1.79 o 
   6   0   8        6.72        8.80      1.89 o 
  -6   1   8        1.45        1.77      0.77 o 
  -5   1   8        6.90        7.25      1.40 o 
  -4   1   8        2.51        2.86      0.87 o 
  -3   1   8        0.17        0.27      0.26 o 
  -2   1   8        0.12        0.24      0.27 o 
  -1   1   8        0.19        0.15      0.23 o 
   0   1   8       27.63       30.91      2.45 o 
   1   1   8       14.27       14.23      1.55 o 
   2   1   8       30.55       31.34      2.34 o 
   3   1   8        1.40        2.58      1.08 o 
   4   1   8       44.23       40.06      2.46 o 
   5   1   8        9.53        9.84      1.28 o 
   6   1   8        0.01        1.31      1.09 o 
   7   1   8        0.00        1.76      0.86 o 
  -5   2   8        4.26        2.07      0.75 o 
  -4   2   8        7.21        4.46      1.11 o 
  -3   2   8       10.35        6.52      1.34 o 
  -2   2   8        1.71        1.72      1.14 o 
  -1   2   8        8.16        9.48      1.20 o 
   0   2   8       24.03       24.84      2.06 o 
   1   2   8        0.50        0.96      0.69 o 
   2   2   8        0.88        0.49      0.28 o 
   3   2   8        8.54        6.43      0.93 o 
   4   2   8       92.30       89.51      5.88 o 
   5   2   8       21.48       18.95      1.59 o 
   6   2   8      161.03      156.96      8.83 o 
   7   2   8        4.62        3.81      1.37 o 
  -5   3   8        2.88        3.55      1.11 o 
  -4   3   8        2.46        1.14      0.72 o 
  -3   3   8        9.83       10.57      1.88 o 
  -2   3   8        4.31        3.59      0.77 o 
  -1   3   8       23.99       24.57      2.01 o 
   0   3   8       49.21       51.57      2.42 o 
   1   3   8        2.90        7.52      1.35 o 
   2   3   8      317.78      343.69      9.84 o 
   3   3   8      168.56      169.41      5.95 o 
   4   3   8      219.80      219.43     13.64 o 
   5   3   8      201.49      203.29     10.02 o 
   6   3   8       17.77       16.73      2.63 o 
   7   3   8       12.36        9.88      2.14 o 
  -4   4   8        1.18        9.11      1.97 o 
  -3   4   8        0.61        0.75      0.57 o 
  -2   4   8        0.17        0.12      0.31 o 
  -1   4   8        1.00        0.09      0.28 o 
   0   4   8       23.35       44.71      2.27 o 
   1   4   8      135.55      134.71      5.13 o 
   2   4   8        1.59        1.49      1.33 o 
   3   4   8       81.54       81.56      7.13 o 
   4   4   8        0.47        2.14      0.73 o 
   5   4   8       33.74       30.67      3.54 o 
   6   4   8        2.34        1.75      0.76 o 
   7   4   8       10.31       11.19      2.22 o 
   8   4   8        1.49        3.00      1.19 o 
  -3   5   8        2.06        1.91      0.80 o 
  -2   5   8        2.30        3.97      1.23 o 
  -1   5   8        0.00        0.00      0.54 o 
   0   5   8        4.04        4.15      0.68 o 
   1   5   8       69.94       71.74      4.68 o 
   2   5   8       26.85       24.55      2.07 o 
   3   5   8        0.23        0.52      0.28 o 
   4   5   8        0.10        0.19      0.41 o 
   5   5   8       10.59        7.53      1.21 o 
   6   5   8        0.92        1.64      0.81 o 
   7   5   8        6.46        6.35      1.08 o 
   8   5   8        0.23        0.00      0.74 o 
  -2   6   8        2.59        1.15      0.78 o 
  -1   6   8        1.37        1.45      0.70 o 
   0   6   8        2.16        1.94      0.52 o 
   1   6   8       38.85       41.14      3.66 o 
   2   6   8       45.42       43.03      3.85 o 
   3   6   8        4.25        2.80      0.82 o 
   4   6   8       15.57       13.69      1.63 o 
   5   6   8       11.25        6.96      1.18 o 
   6   6   8        2.19        0.66      0.41 o 
   7   6   8        1.83        1.97      1.06 o 
   8   6   8        1.07        1.48      0.65 o 
  -1   7   8        6.04        5.09      1.76 o 
   0   7   8        2.99        3.02      0.89 o 
   1   7   8        9.96        7.35      0.93 o 
   2   7   8        0.05        0.11      0.38 o 
   3   7   8       11.97        8.64      1.26 o 
   4   7   8       12.06        6.62      1.09 o 
   5   7   8        3.52        2.64      0.73 o 
   6   7   8        3.33        5.01      1.59 o 
   7   7   8        2.26        4.11      1.44 o 
   0   8   8        0.39        2.56      1.00 o 
   1   8   8        0.20        0.00      0.57 o 
   2   8   8        1.75        2.57      0.59 o 
   3   8   8        0.93        0.98      0.54 o 
   4   8   8        2.24        7.55      1.71 o 
   5   8   8        0.08        0.00      0.76 o 
   6   8   8        1.18        1.33      0.82 o 
  -4  -4   9        0.08        0.43      0.94 o 
  -3  -4   9        0.14        0.00      0.51 o 
  -2  -4   9        0.99        0.00      0.53 o 
  -1  -4   9        9.09        8.90      2.00 o 
   0  -4   9       10.53       10.21      2.25 o 
   1  -4   9        0.50        0.49      0.50 o 
  -5  -3   9        0.55        0.38      0.35 o 
  -4  -3   9        0.56        0.30      0.41 o 
  -3  -3   9        0.50        1.43      1.35 o 
  -2  -3   9        7.51        7.80      1.24 o 
  -1  -3   9        5.74        6.39      1.07 o 
   0  -3   9        6.31        5.18      1.53 o 
   1  -3   9        0.53        0.00      0.65 o 
   2  -3   9        0.57        0.00      0.52 o 
  -5  -2   9        0.31        0.00      0.79 o 
  -4  -2   9        1.22        0.52      0.36 o 
  -3  -2   9       17.32       17.96      2.61 o 
  -2  -2   9        0.19        0.30      0.53 o 
  -1  -2   9       32.83       34.80      2.59 o 
   0  -2   9        7.13        5.25      1.22 o 
   1  -2   9        3.37        2.84      0.97 o 
   2  -2   9        7.82        5.87      1.56 o 
   3  -2   9        0.18        0.30      0.43 o 
   4  -2   9        1.61        0.88      0.39 o 
  -6  -1   9        2.17        1.61      0.92 o 
  -5  -1   9        0.50        1.00      0.57 o 
  -4  -1   9        0.08        0.23      0.39 o 
  -3  -1   9        6.67        6.44      1.65 o 
  -2  -1   9        2.15        3.74      1.31 o 
  -1  -1   9        0.43        0.10      0.31 o 
   0  -1   9        5.90        6.06      1.42 o 
   1  -1   9       94.75       86.94      4.11 o 
   2  -1   9       16.06       12.52      2.10 o 
   3  -1   9       38.99       33.90      2.53 o 
   4  -1   9        7.62        6.32      1.13 o 
   5  -1   9        8.07        6.39      1.47 o 
  -5   0   9        6.81        5.15      0.95 o 
  -4   0   9        0.59        0.44      0.26 o 
  -3   0   9        1.06        1.35      0.45 o 
  -2   0   9       18.82       22.87      1.67 o 
  -1   0   9        7.31        6.22      0.91 o 
   0   0   9       44.13       52.83      4.46 o 
   1   0   9       20.18       19.23      1.97 o 
   2   0   9       12.66        8.57      1.00 o 
   3   0   9       17.85       21.22      1.95 o 
   4   0   9        5.92        3.70      0.81 o 
   5   0   9        2.45        1.23      0.95 o 
  -5   1   9        2.26        1.06      0.49 o 
  -4   1   9       12.33       11.34      1.37 o 
  -3   1   9       14.08       11.56      1.30 o 
  -2   1   9        1.32        2.05      0.52 o 
  -1   1   9       25.65       24.38      1.88 o 
   0   1   9       10.24        9.53      1.85 o 
   1   1   9       37.31       37.99      2.66 o 
   2   1   9        4.16        3.73      0.98 o 
   3   1   9        0.79        2.25      0.92 o 
   4   1   9        2.01        2.28      0.64 o 
   5   1   9        3.81        2.35      1.09 o 
   6   1   9        8.44        9.31      1.98 o 
  -5   2   9        0.71        0.76      0.33 o 
  -4   2   9        5.42        4.40      0.94 o 
  -3   2   9       11.17        9.37      1.64 o 
  -2   2   9       15.01       16.86      2.51 o 
  -1   2   9        1.05        1.45      0.52 o 
   0   2   9      151.05      171.50      6.17 o 
   1   2   9        0.00        0.00      0.40 o 
   2   2   9      484.08      561.41     19.03 o 
   3   2   9       34.14       35.78      2.70 o 
   4   2   9      118.11      117.05      7.14 o 
   5   2   9       14.41       13.49      2.44 o 
   6   2   9        0.00        0.00      0.76 o 
   7   2   9        0.41        0.96      0.41 o 
  -4   3   9        6.67        7.89      1.70 o 
  -3   3   9        0.11        0.02      1.28 o 
  -2   3   9       45.26       42.57      2.91 o 
  -1   3   9       18.67       17.45      1.82 o 
   0   3   9      215.77      227.33      5.96 o 
   1   3   9      292.01      332.71      9.46 o 
   2   3   9       88.42       84.05      4.13 o 
   3   3   9      149.06      166.03     13.10 o 
   4   3   9       42.84       38.79      2.84 o 
   5   3   9       44.92       46.86      4.52 o 
   6   3   9        0.33        0.00      0.58 o 
   7   3   9        7.94        9.08      2.12 o 
  -4   4   9        2.91        3.14      1.23 o 
  -3   4   9       18.44       19.69      2.84 o 
  -2   4   9        0.12        0.32      1.18 o 
  -1   4   9       57.57       55.51      3.42 o 
   0   4   9       26.46       26.18      1.81 o 
   1   4   9       16.84       13.60      2.72 o 
   2   4   9        1.45        0.73      0.59 o 
   3   4   9       26.72       30.78      5.81 o 
   4   4   9        2.13        2.00      0.69 o 
   5   4   9        1.52        1.43      0.87 o 
   6   4   9        4.17        5.66      1.54 o 
   7   4   9        0.71        1.80      1.18 o 
  -3   5   9        1.24        1.66      0.99 o 
  -2   5   9        1.02        1.01      0.53 o 
  -1   5   9        0.25        0.82      0.39 o 
   0   5   9        0.02        0.10      0.39 o 
   1   5   9       14.47       12.70      1.59 o 
   2   5   9       17.03       16.31      2.39 o 
   3   5   9        6.98        6.29      1.11 o 
   4   5   9        3.28        1.71      0.80 o 
   5   5   9       10.63        9.14      1.38 o 
   6   5   9        3.03        2.17      1.14 o 
   7   5   9        1.10        0.00      0.81 o 
  -2   6   9        0.48        2.16      1.04 o 
  -1   6   9        7.79        9.05      1.45 o 
   0   6   9        1.80        4.76      0.81 o 
   1   6   9       12.12        9.37      1.13 o 
   2   6   9        3.37        1.89      0.71 o 
   3   6   9       12.43       26.04      2.27 o 
   4   6   9        9.49        7.25      1.25 o 
   5   6   9        1.15        0.43      0.49 o 
   6   6   9        0.20        0.86      0.66 o 
   7   6   9        0.21        0.00      0.69 o 
  -1   7   9        0.56        2.28      0.79 o 
   0   7   9        2.88        2.77      0.83 o 
   1   7   9       11.75       10.43      1.27 o 
   2   7   9        1.47        2.47      0.77 o 
   3   7   9       15.53       14.17      1.68 o 
   4   7   9        2.00        2.44      1.11 o 
   5   7   9        0.09        0.02      0.38 o 
   6   7   9        5.08        3.00      0.92 o 
   1   8   9        0.00        0.84      0.90 o 
   2   8   9        0.66        0.66      0.40 o 
   3   8   9        2.37        0.49      0.65 o 
   4   8   9        0.13        0.00      0.75 o 
   5   8   9        0.40        0.00      0.94 o 
  -4  -3  10        0.00        0.95      0.44 o 
  -3  -3  10        0.44        0.39      0.47 o 
  -2  -3  10        0.00        0.00      0.48 o 
  -1  -3  10        0.00        0.15      0.59 o 
   0  -3  10        0.50        0.00      0.66 o 
   1  -3  10        4.98        5.37      1.52 o 
  -4  -2  10        0.00        0.42      0.65 o 
  -3  -2  10        0.90        0.00      0.57 o 
  -2  -2  10       13.77       15.12      1.80 o 
  -1  -2  10        6.45        5.73      1.03 o 
   0  -2  10        8.76        9.44      1.35 o 
   1  -2  10       23.78       19.64      2.88 o 
   2  -2  10        2.60        1.16      0.69 o 
   3  -2  10        2.66        1.24      0.90 o 
  -5  -1  10        0.02        0.00      0.54 o 
  -4  -1  10        0.02        0.00      0.58 o 
  -3  -1  10       19.19       15.82      2.67 o 
  -2  -1  10       17.47       17.21      2.77 o 
  -1  -1  10       17.04       16.38      2.60 o 
   0  -1  10        2.82        1.23      0.75 o 
   1  -1  10       15.83       13.56      1.63 o 
   2  -1  10        0.00        0.00      0.44 o 
   3  -1  10        6.40        6.44      1.61 o 
   4  -1  10        1.52        1.44      0.56 o 
  -5   0  10        3.08        2.02      1.23 o 
  -4   0  10       11.18        8.79      2.22 o 
  -3   0  10        1.38        1.46      0.98 o 
  -2   0  10       10.52       10.01      2.17 o 
  -1   0  10        9.21       10.84      2.15 o 
   0   0  10       43.74       53.42      4.74 o 
   1   0  10       14.24       17.46      2.69 o 
   2   0  10        1.99        1.76      0.46 o 
   3   0  10       23.22       24.61      2.20 o 
   4   0  10        1.31        1.48      0.53 o 
   5   0  10        0.67        0.83      0.44 o 
  -4   1  10        0.23        0.42      0.46 o 
  -3   1  10        1.56        0.35      0.39 o 
  -2   1  10       17.71       17.94      2.09 o 
  -1   1  10        9.46       13.10      1.42 o 
   0   1  10        5.98        5.66      1.67 o 
   1   1  10       14.32       13.66      1.66 o 
   2   1  10       20.66       22.28      2.15 o 
   3   1  10        3.28        3.60      1.28 o 
   4   1  10        0.06        0.78      0.47 o 
   5   1  10        1.10        1.50      0.95 o 
  -4   2  10       10.66       12.72      2.01 o 
  -3   2  10        0.04        0.18      0.45 o 
  -2   2  10       67.11       64.88      3.63 o 
  -1   2  10        0.04        0.00      0.33 o 
   0   2  10      182.85      190.77     16.59 o 
   1   2  10       21.42       24.73      2.21 o 
   2   2  10       14.30       14.99      1.77 o 
   3   2  10        0.03        0.02      0.64 o 
   4   2  10        0.50        0.79      1.09 o 
   5   2  10        1.32        1.45      0.99 o 
   6   2  10        0.08        0.00      0.40 o 
  -4   3  10       32.17       28.84      2.64 o 
  -3   3  10       60.11       58.84      4.62 o 
  -2   3  10       25.43       26.88      2.40 o 
  -1   3  10      218.37      229.35      7.75 o 
   0   3  10        0.79        1.04      0.85 o 
   1   3  10       93.79      116.34      5.19 o 
   2   3  10        1.12        0.11      0.75 o 
   3   3  10       12.94       14.54      1.83 o 
   4   3  10        9.12        6.92      1.88 o 
   5   3  10        6.09        4.69      1.50 o 
   6   3  10        2.85        2.25      1.14 o 
  -3   4  10        2.46        2.77      1.12 o 
  -2   4  10        7.86        6.63      1.85 o 
  -1   4  10        1.20        0.25      0.59 o 
   0   4  10        0.00        0.00      0.34 o 
   1   4  10        1.98        0.67      0.45 o 
   2   4  10       10.88       13.71      1.72 o 
   3   4  10        0.93        2.03      0.67 o 
   4   4  10       20.13       22.71      2.25 o 
   5   4  10        0.68        0.07      0.40 o 
   6   4  10        1.00        1.08      0.87 o 
  -2   5  10        0.45        0.04      0.33 o 
  -1   5  10        1.94        1.66      0.70 o 
   0   5  10        0.77        1.45      0.49 o 
   1   5  10        7.03        5.43      1.07 o 
   2   5  10        9.42        7.50      1.26 o 
   3   5  10        0.23        0.34      0.48 o 
   4   5  10       14.47       14.97      1.80 o 
   5   5  10        3.47        3.92      1.12 o 
   6   5  10        9.90        8.64      2.07 o 
  -1   6  10        0.75        0.40      0.32 o 
   0   6  10       11.44       11.48      1.30 o 
   1   6  10        6.84        7.38      1.03 o 
   2   6  10        0.25        0.88      0.74 o 
   3   6  10        1.20        0.01      0.34 o 
   4   6  10        0.02        0.28      0.80 o 
   5   6  10        0.13        0.00      0.30 o 
   6   6  10        0.41        0.00      0.73 o 
   0   7  10        0.14        0.53      0.45 o 
   1   7  10        0.15        0.42      0.29 o 
   2   7  10       15.97       13.72      1.76 o 
   3   7  10        0.99        1.01      0.47 o 
   4   7  10        0.45        0.66      0.34 o 
   5   7  10        0.23        0.03      0.62 o 
  -2  -2  11        2.70        3.30      0.85 o 
  -1  -2  11        0.19        0.46      0.32 o 
   0  -2  11        0.02        0.22      0.49 o 
   1  -2  11        1.12        0.44      0.71 o 
  -3  -1  11       13.47        8.70      2.14 o 
  -2  -1  11        2.88        3.55      1.37 o 
  -1  -1  11       19.61       22.92      3.19 o 
   0  -1  11       30.17       25.85      2.41 o 
   1  -1  11        4.47        2.38      0.65 o 
   2  -1  11        3.25        3.41      1.20 o 
  -3   0  11        9.11        7.96      2.11 o 
  -2   0  11        2.67        1.56      0.93 o 
  -1   0  11       23.29       27.41      3.70 o 
   0   0  11       20.48       36.60      4.09 o 
   1   0  11        6.19        6.86      1.73 o 
   2   0  11        0.03        0.00      0.43 o 
   3   0  11        6.48        8.01      2.90 o 
  -3   1  11        1.39        1.28      0.64 o 
  -2   1  11        3.10        3.30      1.32 o 
  -1   1  11       13.00       11.87      2.36 o 
   0   1  11        2.62        3.56      1.28 o 
   1   1  11        0.31        0.67      0.64 o 
   2   1  11       21.04       23.18      2.52 o 
   3   1  11        9.68        8.83      2.06 o 
   4   1  11        3.09        3.52      1.11 o 
  -3   2  11       15.34       11.58      1.58 o 
  -2   2  11       16.73       15.74      1.75 o 
  -1   2  11       25.41       23.10      2.11 o 
   0   2  11        0.30        0.00      0.48 o 
   1   2  11        2.03        1.30      0.38 o 
   2   2  11        0.00        0.00      0.32 o 
   3   2  11        3.51        2.04      0.84 o 
   4   2  11        0.28        0.21      0.47 o 
   5   2  11        0.20        0.73      0.95 o 
  -3   3  11       12.41       13.41      1.71 o 
  -2   3  11        3.20        2.02      0.62 o 
  -1   3  11        1.30        0.84      0.36 o 
   0   3  11        0.29        0.25      0.37 o 
   1   3  11        2.44        4.05      0.91 o 
   2   3  11        5.34        6.83      1.26 o 
   3   3  11        0.00        0.55      0.79 o 
   4   3  11        2.19        2.24      0.78 o 
   5   3  11       10.67        9.31      2.11 o 
  -2   4  11        0.15        0.00      0.55 o 
  -1   4  11        2.62        2.00      0.80 o 
   0   4  11        7.57        7.26      1.03 o 
   1   4  11        3.30        2.00      0.70 o 
   2   4  11        1.60        0.36      0.57 o 
   3   4  11        6.85        6.92      1.29 o 
   4   4  11        0.34        0.25      0.31 o 
   5   4  11        0.06        0.74      0.77 o 
  -1   5  11        3.16        3.63      0.99 o 
   0   5  11        0.85        0.59      0.36 o 
   1   5  11        0.30        0.00      0.73 o 
   2   5  11        8.43        6.99      1.31 o 
   3   5  11        1.16        1.97      0.77 o 
   4   5  11        0.62        1.62      1.14 o 
   5   5  11        0.09        0.00      0.43 o 
   0   6  11        0.26        0.38      0.33 o 
   1   6  11        2.28        2.60      0.88 o 
   2   6  11        1.30        1.28      0.63 o 
   3   6  11        2.10        1.94      0.71 o 
   4   6  11        2.68        4.99      1.10 o 
   5   6  11        0.00        0.80      0.69 o 
   2   7  11        6.93        5.72      1.00 o 
   3   7  11        2.48        1.23      0.68 o 
  -2   0  12        0.21        1.09      1.87 o 
  -1   0  12        1.73        0.45      0.67 o 
   0   0  12        0.16        9.19      2.10 o 
   1   0  12        0.37        0.53      0.75 o 
   2   0  12        4.96        3.71      1.29 o 
  -2   1  12        2.03        4.30      1.55 o 
  -1   1  12        6.50        7.31      1.97 o 
   0   1  12        0.35        0.95      0.88 o 
   1   1  12        7.35        8.67      2.21 o 
   2   1  12        6.55        7.50      1.44 o 
   3   1  12        0.02        0.00      0.79 o 
  -2   2  12        0.26        0.00      1.09 o 
  -1   2  12        0.53        1.12      0.77 o 
   0   2  12        0.43        0.00      0.40 o 
   1   2  12        0.56        0.00      0.58 o 
   2   2  12        8.57        9.75      1.61 o 
   3   2  12        0.00        0.04      0.55 o 
  -1   3  12        3.13        3.78      1.14 o 
   0   3  12        0.42        1.59      0.77 o 
   1   3  12        4.41        5.29      1.21 o 
   2   3  12       11.68       13.01      1.81 o 
   3   3  12        2.09        4.78      1.19 o 
   4   3  12        7.83        7.52      1.54 o 
  -1   4  12        1.05        0.19      0.33 o 
   0   4  12        0.06        5.73      1.20 o 
   1   4  12        0.10        0.00      0.37 o 
   2   4  12        0.13        0.89      0.50 o 
   3   4  12       11.01       11.45      2.13 o 
   4   4  12        1.59        0.37      0.84 o 
   1   5  12        1.20        0.00      0.43 o 
   2   5  12        0.27        0.22      0.42 o 
   3   5  12        0.00        0.51      0.84 o 
   4   5  12        3.10        4.98      1.22 o 
                                                 
